# Supplementary material for: Widespread Protein Aggregation as an Inherent Part of Aging in C. elegans
Source: PLoS Biol. 2010 Aug 10;8(8):e1000450. doi: 10.1371/journal.pbio.1000450 (PMC2919420; doi:10.1371/journal.pbio.1000450)
Supplement: Table S1 — Insoluble proteins identified in C. elegans . Grey highlight marks the set of 461 proteins that consistently became 1.5-fold or more insoluble with age in all four datasets. (1.27 MB XLS) [file pbio.1000450.s009.xls]

## Sheet: Sheet1
Table S1: Insoluble proteins identified in C. elegans
Grey highlight marks the set of 461 proteins that consistently became 1.5 fold or more insoluble with age in all four datasets
				Experiment 1	Experiment 1	Experiment 2	Experiment 2
Uniprot ID	Gene WB ID	Gene name	Sequence name	gon-2(-) aged/young	fem-1(-) aged/young	glp-1(-) aged/young	fem-1(-) aged/young	protein name
P41932	WBGene00003920	par-5	M117.2	2.47092	7.79777	1.779	14.4785	14-3-3-like protein 1
Q20655	WBGene00001502	ftt-2	F52D10.3	2.83347	9.23124	1.91713	15.3162	14-3-3-like protein 2
Q18787	WBGene00004501	rpt-1	C52E4.4	3.29636	5.31932	1.5527	12.1341	26S protease regulatory subunit 7
Q18115	WBGene00004459	rpn-2	C23G10.4	2.58688	4.62675	1.83536	23.5065	26S proteasome non-ATPase regulatory subunit 1
O76577	WBGene00004467	rpn-11	K07D4.3	2.89022	6.91783	4.22671	8.36353	26S proteasome non-ATPase regulatory subunit 14
Q04908	WBGene00004460	rpn-3	C30C11.2	2.29338	5.5017	1.65813	6.87055	26S proteasome non-ATPase regulatory subunit 3
Q20585	WBGene00004463	rpn-7	F49C12.8	2.7158	7.17683	2.2149	9.8932	26S proteasome non-ATPase regulatory subunit 6
O61199	WBGene00020679	T22B11.5	T22B11.5	1.41529	3.3618	1.41273	6.7882	2-oxoglutarate dehydrogenase E1 component, mitochondrial
Q09581	WBGene00002266	lec-3	ZK892.1	2.24632	1.9574	1.87929	10.5212	32 kDa beta-galactoside-binding lectin lec-3
Q22100	WBGene00002183	kat-1	T02G5.8	1.96696	5.74372	1.48604	8.98603	3-ketoacyl-coa thiolase protein 1
P49196	WBGene00004481	rps-12	F54E7.2	2.60871	7.14895	1.39624	11.6957	40S ribosomal protein S12
P51404	WBGene00004482	rps-13	C16A3.9	2.04377	5.31957	1.58975	14.1162	40S ribosomal protein S13
P48150	WBGene00004483	rps-14	F37C12.9	1.90031	3.52552	1.32161	7.78388	40S ribosomal protein S14
Q9XVP0	WBGene00004484	rps-15	F36A2.6	2.92992	7.30163	2.03465	8.23291	40S ribosomal protein S15
Q22054	WBGene00004485	rps-16	T01C3.6	1.37386	4.25492	1.19072	9.35151	40S ribosomal protein S16
O01692	WBGene00004486	rps-17	T08B2.10	2.1188	6.77957	1.68362	10.3713	40S ribosomal protein S17
O18650	WBGene00004488	rps-19	T05F1.3	3.17057	9.00002	1.85581	17.8469	40S ribosomal protein S19
P51403	WBGene00004471	rps-2	C49H3.11	1.5529	3.89839	1.23513	8.44827	40S ribosomal protein S2
P49197	WBGene00004490	rps-21	F37C12.11	1.98381	5.9352	1.50556	13.9441	40S ribosomal protein S21
Q19877	WBGene00004492	rps-23	F28D1.7	1.80977	4.20732	2.28092	5.36041	40S ribosomal protein S23
P52821	WBGene00004494	rps-25	K02B2.5	2.12484	7.01998	1.74981	15.2365	40S ribosomal protein S25
O45499	WBGene00004495	rps-26	F39B2.6	2.81881	5.72178	1.35225	9.76491	40S ribosomal protein S26
Q9TXP0	WBGene00004496	rps-27	F56E10.4	1.88779	3.17826	1.40217	8.01306	40S ribosomal protein S27
P37165	WBGene00006725	ubl-1	H06I04.4	2.74168	7.2524	2.11185	11.5361	40S ribosomal protein S27a
Q95Y04	WBGene00004497	rps-28	Y41D4B.5	2.01971	4.48339	1.15544	9.21988	40S ribosomal protein S28
P48152	WBGene00004472	rps-3	C23G10.3	1.83736	4.1235	1.58029	9.28807	40S ribosomal protein S3
P48154	WBGene00004470	rps-1	F56F3.5	1.26494	3.29369	1.04229	7.07535	40S ribosomal protein S3a
Q9N3X2	WBGene00004473	rps-4	Y43B11AR.4	1.29835	3.62812	1.43678	6.11696	40S ribosomal protein S4
P49041	WBGene00004474	rps-5	T05E11.1	1.95565	4.18534	1.9208	11.216	40S ribosomal protein S5
Q9NEN6	WBGene00004475	rps-6	Y71A12B.1	2.45563	5.91488	1.74811	13.6073	40S ribosomal protein S6
Q23312	WBGene00004476	rps-7	ZC434.2	1.61125	4.20699	1.00104	10.2813	40S ribosomal protein S7
P48156	WBGene00004477	rps-8	F42C5.8	3.06176	7.87937	2.38731	18.3287	40S ribosomal protein S8
Q20228	WBGene00004478	rps-9	F40F8.10	1.85036	2.98382	1.11099	10.0194	40S ribosomal protein S9
P46769	WBGene00004469	rps-0	B0393.1	0.776531	1.73678	0.754852	4.46688	40S ribosomal protein SA
Q27274	WBGene00004405	rop-1	C12D8.11	2.06001	2.69042	1.28938	6.39689	60 kDa SS-A/Ro ribonucleoprotein homolog
Q93572	WBGene00004408	rpa-0	F25H2.10	1.87898	5.25622	1.2728	10.7804	60S acidic ribosomal protein P0
P91913	WBGene00004409	rla-1	Y37E3.7	2.46968	4.38131	1.43545	11.9288	60S acidic ribosomal protein P1
O01504	WBGene00016493	C37A2.7	C37A2.7	2.01919	8.99296	1.64379	9.40311	60S acidic ribosomal protein P2
Q09533	WBGene00004421	rpl-10	F10B5.1	1.88463	2.98194	1.48974	7.30647	60S ribosomal protein L10
Q9N4I4	WBGene00004412	rpl-1	Y71F9AL.13	2.05325	6.37642	1.21296	11.4835	60S ribosomal protein L10a
P61866	WBGene00004424	rpl-12	JC8.3	2.05176	4.50564	3.97211	10.2373	60S ribosomal protein L12
P91128	WBGene00004425	rpl-13	C32E8.2	2.87255	6.64296	1.87268	14.7346	60S ribosomal protein L13
Q27389	WBGene00004428	rpl-16	M01F1.2	2.73932	5.82961	1.68009	12.3947	60S ribosomal protein L13a
P91374	WBGene00004427	rpl-15	K11H12.2	2.31987	5.98214	1.63593	11.6836	60S ribosomal protein L15
Q9BL19	WBGene00004429	rpl-17	Y48G8AL.8	2.48224	6.44415	1.47239	11.9342	60S ribosomal protein L17
O45946	WBGene00004430	rpl-18	Y45F10D.12	2.08143	5.33493	1.48501	9.96783	60S ribosomal protein L18
O44480	WBGene00004432	rpl-20	E04A4.8	2.12363	6.03753	1.66658	9.98465	60S ribosomal protein L18a
O02639	WBGene00004431	rpl-19	C09D4.5	3.19505	6.07217	1.81692	13.4429	60S ribosomal protein L19
P34334	WBGene00004433	rpl-21	C14B9.7	2.80038	4.95101	1.91933	10.306	60S ribosomal protein L21
P52819	WBGene00004434	rpl-22	C27A2.2	1.35943	4.56352	1.49562	7.05261	60S ribosomal protein L22
P48158	WBGene00004435	rpl-23	B0336.10	1.73096	3.8975	1.54643	9.06996	60S ribosomal protein L23
Q20647	WBGene00004439	rpl-25.2	F52B5.6	2.67039	4.71203	1.50405	9.6846	60S ribosomal protein L23a 2
O01868	WBGene00004436	rpl-24.1	D1007.12	1.99262	3.75759	1.94013	9.71893	60S ribosomal protein L24
Q19869	WBGene00004440	rpl-26	F28C6.7	2.93824	7.5783	2.19753	19.3606	60S ribosomal protein L26
P91914	WBGene00004441	rpl-27	C53H9.1	2.44273	8.81955	1.94285	12.2346	60S ribosomal protein L27
P50880	WBGene00004414	rpl-3	F13B10.2	3.35665	7.3005	2.27794	11.0487	60S ribosomal protein L3
Q9U332	WBGene00004445	rpl-31	W09C5.6	1.93082	6.85075	1.577	16.3326	60S ribosomal protein L31
P34662	WBGene00004449	rpl-35	ZK652.4	3.11131	9.22398	2.50758	20.5251	60S ribosomal protein L35
P49180	WBGene00004447	rpl-33	F10E7.7	2.32127	4.9969	1.61275	10.9711	60S ribosomal protein L35a
O17570	WBGene00004452	rpl-38	C06B8.8	2.08866	11.7583	1.61993	23.1999	60S ribosomal protein L38
O02056	WBGene00004415	rpl-4	B0041.4	2.31195	5.7632	1.69659	9.38768	60S ribosomal protein L4
P48166	WBGene00004454	rpl-41	C09H10.2	3.33811	11.2647	2.66262	14.3699	60S ribosomal protein L44
P49405	WBGene00004416	rpl-5	F54C9.5	1.72283	6.3008	1.81841	12.4589	60S ribosomal protein L5
P47991	WBGene00004417	rpl-6	R151.3	2.55485	5.45896	1.76527	12.8793	60S ribosomal protein L6
O01802	WBGene00004418	rpl-7	F53G12.10	2.11342	7.53956	1.51997	10.8748	60S ribosomal protein L7
Q966C6	WBGene00004419	rpl-7A	Y24D9A.4	2.31664	7.84571	1.88047	16.1242	60S ribosomal protein L7a
Q9XVF7	WBGene00004413	rpl-2	B0250.1	1.69029	5.14845	1.33916	9.29907	60S ribosomal protein L8
Q95Y90	WBGene00004420	rpl-9	R13A5.8	1.5634	3.47916	1.0254	11.3391	60S ribosomal protein L9
Q09EF5	WBGene00018051	dyf-14	F35D11.11	3.01137	2.48839	2.2605	4.47774	Abnormal dye filling protein 14, isoform a (Fragment)
O01615	WBGene00020588	T19H12.2	T19H12.2	3.22184	7.14894	2.01627	8.90917	Acidic leucine-rich nuclear phosphoprotein 32-related protein 2
P10983	WBGene00000063	act-1	T04C12.6	2.25896	1.84617	0.899527	3.63763	Actin-1/3
Q07750	WBGene00006794	unc-60	C38C3.5	2.34839	6.66088	1.97993	14.9427	Actin-depolymerizing factor 1, isoforms a/b
Q966M3	WBGene00016943	acdh-1	C55B7.4	1.61486	0.854583	0.931292	4.07651	Acyl coa dehydrogenase protein 1, isoform a
Q19057	WBGene00017125	E04F6.5	E04F6.5	2.25027	3.58461	1.9978	8.16032	Acyl coa dehydrogenase protein 12, isoform a
P27604	WBGene00019322	K02F2.2	K02F2.2	2.62481	7.74125	1.71096	8.64131	Adenosylhomocysteinase
Q95YA9	WBGene00000294	cas-1	F41G4.2	2.41157	3.86027	2.61284	8.35632	Adenylyl cyclase-associated protein
O01541	WBGene00000197	ars-2	F28H1.3	2.56354	5.32045	2.13431	9.10765	Alanyl trna synthetase protein 2
Q17335	WBGene00019240	H24K24.3	H24K24.3	1.94036	6.46269	1.37784	7.48665	Alcohol dehydrogenase class-3
Q20780	WBGene00000107	alh-1	F54D8.3	1.85468	4.8317	1.86741	12.2887	Aldehyde dehydrogenase protein 1, isoform a
B6EU49	N/A	N/A	N/A	2.71945	3.01491	1.44242	5.64422	Alkali myosin light chain long isoform
P91910	WBGene00003175	mec-12	C44B11.3	1.56607	3.26542	0.797246	7.90999	Alpha tubulin (Tba-3)
Q17409	N/A	N/A	N/A	1.49704	3.78155	1.09489	8.05276	Alpha-1 tubulin
Q22968	WBGene00017765	F25B4.1	F25B4.1	0.915727	2.077	0.849583	4.93686	Aminomethyltransferase
Q6IMP3	N/A	N/A	N/A	2.47035	2.53851	2.2916	5.37814	ANC-1
Q8MQC7	WBGene00000100	ajm-1	C25A11.4	2.26439	2.41802	1.64013	4.92145	Apical junction molecule protein 1, isoform d
P34552	WBGene00007010	alx-1	R10E12.1	4.12567	5.55159	2.09775	12.5619	Apoptosis-linked gene 2-interacting protein X 1
Q19722	WBGene00003815	nrs-1	F22D6.3	2.22922	5.84667	2.02284	9.43407	Asparaginyl-tRNA synthetase, cytoplasmic
Q17994	WBGene00015778	C14F11.1	C14F11.1	1.36069	1.84305	1.08926	4.9422	Aspartate aminotransferase
Q03577	WBGene00001094	drs-1	B0464.1	1.64904	4.21273	2.74309	10.7035	Aspartyl-tRNA synthetase, cytoplasmic
P91283	WBGene00000230	atp-3	F27C1.7	1.42719	4.24561	1.50764	8.73709	ATP synthase
Q19126	WBGene00000207	asb-2	F02E8.1	1.60597	1.85375	1.06372	5.93377	Atp synthase b homolog protein 2
Q95XJ0	WBGene00022089	Y69A2AR.18	Y69A2AR.18	1.11855	1.71166	0.985798	5.71597	ATP synthase gamma chain
Q9XXK1	WBGene00010419	phi-37	H28O16.1	1.27581	2.68795	1.26575	5.85082	ATP synthase subunit alpha, mitochondrial
P46561	WBGene00000229	atp-2	C34E10.6	1.36253	3.02319	1.2969	6.83622	ATP synthase subunit beta, mitochondrial
Q09544	WBGene00019061	F58F12.1	F58F12.1	0.956882	3.86196	0.788064	7.03905	ATP synthase subunit delta, mitochondrial
Q95YF3	WBGene00000479	cgh-1	C07H6.5	2.46857	6.74334	1.57332	12.647	ATP-dependent RNA helicase cgh-1
P34689	WBGene00001598	glh-1	T21G5.3	2.83661	2.10282	2.63649	5.60932	ATP-dependent RNA helicase glh-1
O76743	WBGene00001601	glh-4	T12F5.3	3.11134	2.6266	1.06668	3.97439	ATP-dependent RNA helicase glh-4
Q10663	WBGene00001564	gei-7	C05E4.9	1.42576	1.15263	0.997618	3.44457	Bifunctional glyoxylate cycle protein
O01542	WBGene00000779	cpn-3	F28H1.2	3.49333	3.32703	3.57195	5.62906	Calponin protein 3
P27798	WBGene00000802	crt-1	Y38A10A.5	2.61322	10.3432	1.67152	12.3776	Calreticulin
Q20203	WBGene00000822	csq-1	F40E10.3	0.499565	1.74638	0.516312	4.46242	Calsequestrin
P42168	WBGene00002202	kin-19	C03C10.1	3.15658	6.34561	2.14726	5.97158	Casein kinase I isoform alpha
P18334	WBGene00002191	kin-3	B0205.7	N/A	7.58943	1.66227	8.64839	Casein kinase II subunit alpha
O61235	WBGene00000830	ctl-1	Y54G11A.6	4.01119	5.19953	2.44469	8.98369	Catalase-2
P50140	WBGene00002025	hsp-60	Y22D7AL.5	2.32365	7.59485	1.61226	11.4056	Chaperonin homolog Hsp-60, mitochondrial
Q18143	WBGene00016084	C25A8.4	C25A8.4	2.30137	4.22493	1.49405	9.28134	Chitinase-like protein C25A8.4
Q17802	WBGene00000465	cej-1	C07G2.1	3.32522	4.13716	2.98418	5.96485	Chondroitin proteoglycan 1
P41996	WBGene00015102	cpg-2	B0280.5	4.19516	9.94927	N/A	19.2609	Chondroitin proteoglycan-2
O62246	WBGene00009732	F45G2.4	F45G2.4	N/A	4.30148	1.28701	9.85568	Coatomer subunit epsilon
O44742	WBGene00019001	F57B10.3	F57B10.3	1.00633	3.2322	1.42287	4.97119	Cofactor-independent phosphoglycerate mutase
P17140	WBGene00002280	let-2	F01G12.5	3.28909	2.63354	1.36982	7.12155	Collagen alpha-2(IV) chain
Q9N425	WBGene00000815	csn-3	Y38C1AA.2	2.33934	5.63173	2.67046	8.94979	COP9 signalosome complex subunit 3
Q94261	WBGene00019543	cif-1	K08F11.3	2.26836	4.83567	N/A	13.1453	COP9/Signalosome and eIF3 complex-shared subunit 1
Q9TYY2	WBGene00000535	cpi-1	K08B4.6	4.09522	18.5091	2.7239	16.5985	Cystatin
O76618	WBGene00000800	crs-1	Y23H5A.7	1.87052	5.16474	1.50119	7.3162	Cysteinyl trna synthetase protein 1, isoform a
Q09979	WBGene00000970	dhs-6	C17G10.8	2.75548	5.64864	1.69387	13.392	Dehydrogenases, short chain protein 6
Q17949	WBGene00007555	tag-242	C14A4.1	2.45193	3.78265	1.45178	8.53429	Deoxyhypusine hydroxylase
O17953	WBGene00010794	LLC1.3	LLC1.3	1.49582	3.71688	1.64928	9.70655	Dihydrolipoyl dehydrogenase
Q19749	WBGene00009082	F23B12.5	F23B12.5	2.89571	6.46969	3.29929	11.4683	Dihydrolipoyllysine-residue acetyltransferase component of pyruvate dehydrogenase complex, mitochondrial
Q18066	WBGene00001000	dim-1	C18A11.7	4.08668	3.5205	2.8251	6.00357	Disorganized muscle protein 1
P90994	WBGene00015184	djr-1.1	B0432.2	2.29012	5.88903	1.7837	16.288	Dj-1 (Mammalian transcriptional regulator) related protein 1.1
Q21902	WBGene00003157	mcm-5	R10E4.4	2.48489	5.06049	2.14926	7.55168	DNA replication licensing factor mcm-5
P34647	WBGene00003158	mcm-6	ZK632.1	3.8245	3.67718	1.97969	11.657	DNA replication licensing factor mcm-6
O16303	WBGene00001037	dnj-19	T05C3.5	1.81776	4.98718	1.271	10.2296	Dnaj domain (Prokaryotic heat shock protein) protein 19
Q18165	WBGene00001006	dlg-1	C25F6.2	2.97911	2.78542	1.8472	7.47062	Drosophila discs large homolog protein 1, isoform a
P39055	WBGene00001130	dyn-1	C02C6.1	2.82498	3.57537	1.93059	6.65704	Dynamin
Q8WQC9	WBGene00001093	drp-1	T12E12.4	9.17213	8.47613	2.59981	10.786	Dynamin related protein protein 1, isoform b
Q19070	N/A	N/A	N/A	0.981775	4.61288	1.57607	7.13119	Eft-1 protein
Q11190	WBGene00002855	let-721	C05D11.12	2.27505	3.2525	1.22003	6.02898	Electron transfer flavoprotein-ubiquinone oxidoreductase, mitochondrial
P53013	WBGene00001168	eft-3	F31E3.5	1.68152	4.49597	1.38129	8.89455	Elongation factor 1-alpha
P29691	WBGene00001167	eft-2	F25H5.4	2.19938	5.50404	1.50928	10.3787	Elongation factor 2
Q9XV52	WBGene00009246	F29C12.4	F29C12.4	1.91612	2.9612	0.751126	6.45282	Elongation factor G, mitochondrial
Q20819	WBGene00010094	tsfm-1	F55C5.5	2.70187	3.53773	1.55757	8.35078	Elongation factor Ts
Q19072	WBGene00007000	tufm-1	Y71H2AM.23	1.78746	3.34379	1.19507	6.61126	Elongation factor Tu
Q27527	WBGene00011884	enol-1	T21B10.2	2.30086	3.81098	2.00427	7.42451	Enolase
O45106	WBGene00001154	ech-5	F56B3.5	2.01399	2.8005	1.32745	6.50041	Enoyl-coa hydratase protein 5
P91015	WBGene00001333	erm-1	C01G8.5	2.69004	3.43996	1.56159	5.75784	ERM-1A
P27639	WBGene00002083	inf-1	F57B9.6	1.95705	3.13405	1.011	6.20318	Eukaryotic initiation factor 4A
O16520	WBGene00020269	T05H4.6a	T05H4.6	1.93491	3.45581	1.82529	6.52655	Eukaryotic peptide chain release factor subunit 1
P34339	WBGene00001209	egl-45	C27D11.1	3.00239	5.72407	1.89323	7.43685	Eukaryotic translation initiation factor 3 subunit A
Q9XWI6	WBGene00001225	eif-3.B	Y54E2A.11	2.67881	4.3214	1.47838	7.56211	Eukaryotic translation initiation factor 3 subunit B
O02328	WBGene00001226	eif-3.C	T23D8.4	1.75677	3.4225	0.818729	5.06683	Eukaryotic translation initiation factor 3 subunit C
Q19706	WBGene00001230	eif-3.G	F22B5.2	2.18561	4.48798	1.88534	10.1641	Eukaryotic translation initiation factor 3 subunit G
O61955	WBGene00002061	ife-3	B0348.6	4.23529	8.9085	2.43836	16.7751	Eukaryotic translation initiation factor 4E-3
P34563	WBGene00002064	iff-1	T05G5.10	1.44973	2.50062	1.65245	5.24483	Eukaryotic translation initiation factor 5A-1
Q20751	WBGene00002065	iff-2	F54C9.1	0.746794	2.13772	0.928707	4.98348	Eukaryotic translation initiation factor 5A-2
Q20121	WBGene00018152	F37C12.7	F37C12.7	3.47184	7.26343	2.23223	7.93379	Fatty acid coa synthetase family protein 4
Q20224	WBGene00002254	lbp-2	F40F4.2	3.53376	15.1651	2.85038	16.7123	Fatty acid-binding protein homolog 2
O01812	WBGene00002258	lbp-6	W02D3.5	2.68691	5.11966	1.30345	4.22445	Fatty acid-binding protein homolog 6
P34382	WBGene00001385	far-1	F02A9.2	1.50892	11.4856	1.75371	14.6794	Fatty-acid and retinol-binding protein 1
P34383	WBGene00001386	far-2	F02A9.3	2.41998	7.7402	1.50562	11.6891	Fatty-acid and retinol-binding protein 2
Q17339	WBGene00001595	gld-1	T23G11.3	3.65698	2.40782	1.92205	6.16169	Female germline-specific tumor suppressor gld-1
A8WFI8	N/A	N/A	N/A	3.30222	3.739	2.9267	9.46794	Filamin (Actin binding protein) alpha protein 1, isoform b
Q9N2M2	WBGene00001404	fbp-1	K07A3.1	3.04188	6.08119	1.15037	7.14091	Fructose-1,6-biphosphatase protein 1
P46563	WBGene00017166	F01F1.12	F01F1.12	2.80481	1.94945	1.76839	4.89628	Fructose-bisphosphate aldolase 2
Q94215	WBGene00002274	lec-11	F38A5.3	4.85078	3.26392	1.62517	6.91065	Galectin LEC-11
Q23426	WBGene00002268	lec-5	ZK1248.16	4.26781	6.75797	3.33754	10.8296	Galectin LEC-5
Q9N384	WBGene00002269	lec-6	Y55B1AR.1	1.00988	0.785169	0.521357	3.00882	Galectin protein 6
Q95QA7	WBGene00001573	gei-16	T17H7.4	2.0807	2.22353	1.99966	3.8759	Gex interacting protein protein 16, isoform b
Q95QA8	WBGene00001573	gei-16	T17H7.4	2.05073	2.23655	2.00378	3.93248	Gex interacting protein protein 16, isoform c
Q8MPW6	WBGene00001573	gei-16	T17H7.4	2.12064	2.19434	1.83699	4.1125	Gex interacting protein protein 16, isoform e
Q8MPW4	WBGene00001573	gei-16	T17H7.4	2.13825	2.20072	1.82358	4.09124	Gex interacting protein protein 16, isoform f
Q8MPW7	WBGene00001573	gei-16	T17H7.4	2.1602	2.1784	1.84389	4.00828	Gex interacting protein protein 16, isoform i
P10299	WBGene00001749	gst-1	R107.7	3.10009	6.66889	2.13464	13.9667	Glutathione S-transferase P
P04970	WBGene00001683	gpd-1	T09F3.3	2.98625	7.43353	2.41614	16.4509	Glyceraldehyde-3-phosphate dehydrogenase 1
P17329	WBGene00001684	gpd-2	K10B3.8	3.17546	4.96387	2.51184	11.4056	Glyceraldehyde-3-phosphate dehydrogenase 2
Q10039	WBGene00001744	grs-1	T10F2.1	3.34217	8.57346	2.8204	18.0383	Glycyl-tRNA synthetase
Q18421	WBGene00007927	C34C12.8	C34C12.8	3.85616	6.56431	1.63995	14.3359	GrpE protein homolog, mitochondrial
O17915	WBGene00004302	ran-1	K01G5.4	2.42882	6.68841	1.85212	12.7617	GTP-binding nuclear protein ran-1
Q21215	WBGene00010556	rack-1	K04D7.1	1.32908	1.70419	1.00076	4.84104	Guanine nucleotide-binding protein subunit beta-2-like 1
P09446	WBGene00002005	hsp-1	F26D10.3	3.4644	9.37515	2.32001	15.6025	Heat shock 70 kDa protein A
P27420	WBGene00002007	hsp-3	C15H9.6	3.0072	8.82636	2.15035	13.8833	Heat shock 70 kDa protein C
P20163	WBGene00002008	hsp-4	F43E2.8	3.18862	8.86682	2.22688	15.4256	Heat shock 70 kDa protein D
P11141	WBGene00002010	hsp-6	C37H5.8	3.21492	7.93123	2.38398	15.9294	Heat shock 70 kDa protein F, mitochondrial
Q18688	WBGene00000915	daf-21	C47E8.5	2.56017	4.06828	1.71166	8.33235	Heat shock protein 90
P34696	WBGene00002015	hsp-16.1	T27E4.8	4.66023	4.35543	2.61709	10.9389	Heat shock protein Hsp-16.1/Hsp-16.11
P02513	WBGene00002019	hsp-16.48	T27E4.3	5.2955	6.75853	4.36988	14.8019	Heat shock protein Hsp-16.48/Hsp-16.49
Q20660	WBGene00002021	hsp-17	F52E1.7	3.91313	4.8782	2.67344	8.50706	Heat shock protein protein 17, isoform a
Q17849	WBGene00002023	hsp-25	C09B8.6	2.76206	2.85418	2.02497	3.89615	Heat shock protein protein 25, isoform a
Q17992	WBGene00002024	hsp-43	C14F11.5	3.1862	3.53367	2.98587	7.13786	Heat shock protein protein 43, isoform a
Q22037	WBGene00001999	hrp-1	F42A6.7	1.69034	2.76142	0.758151	4.46987	Heterogeneous nuclear ribonucleoprotein A1
O01789	WBGene00001860	him-1	F28B3.7	2.51587	4.81996	2.99085	7.00352	High incidence of males (Increased x chromosome loss) protein 1, isoform a
P34183	WBGene00002001	hrs-1	T11G6.1	3.01257	7.44261	1.34489	8.87158	Histidyl-tRNA synthetase
P04255	WBGene00001885	his-11	ZK131.5	4.48099	5.77197	2.11412	8.72017	Histone H2B 1
P62784	WBGene00001875	his-1	T10C6.14	3.55188	4.95659	1.96867	10.6134	Histone H4
O76447	WBGene00001829	hcp-1	ZK1055.1	2.94508	4.217	1.79047	6.86229	Holocentric chromosome binding protein protein 1
Q4W5P0	WBGene00022235	sqd-1	Y73B6BL.6	1.21755	2.77895	1.2973	9.08096	Homologous to drosophila sqd (Squid) protein protein 1, isoform b
P91276	WBGene00002073	ima-2	F26B1.3	3.04175	4.92418	3.04488	7.52122	Importin subunit alpha-2
Q9GZH3	WBGene00020682	T22D1.3	T22D1.3	2.6411	3.93029	2.04761	6.71298	Inosine-5'-monophosphate dehydrogenase
P34446	WBGene00018832	F54F2.1	F54F2.1	2.20462	2.24436	1.73712	5.33168	Integrin alpha pat-2
Q27874	WBGene00003930	pat-3	ZK1058.2	2.59535	2.67902	2.06185	7.98734	Integrin beta pat-3
O02365	WBGene00003485	mua-6	W10G6.3	2.51098	1.96126	2.31279	4.78572	Intermediate filament protein ifa-2
Q21065	WBGene00002051	ifa-3	F52E10.5	2.61759	2.26954	2.86211	3.91951	Intermediate filament protein ifa-3
P90900	WBGene00002052	ifa-4	K05B2.3	3.62855	3.75774	2.65394	7.3822	Intermediate filament protein ifa-4
Q19289	WBGene00002053	ifb-1	F10C1.2	3.19933	3.26978	3.07353	8.05922	Intermediate filament protein ifb-1
Q19286	WBGene00002054	ifb-2	F10C1.7	2.59109	2.36712	1.72398	5.04418	Intermediate filament protein ifb-2
O45168	WBGene00002055	ifc-1	F37B4.2	1.64926	1.45026	1.33588	4.29362	Intermediate filament protein ifc-1
Q21067	WBGene00002056	ifc-2	M6.1	1.68456	1.4468	1.40217	4.04913	Intermediate filament protein ifc-2
Q86DC6	WBGene00002057	ifd-1	R04E5.10	2.29157	2.38783	1.7201	5.59763	Intermediate filament protein ifd-1
Q19782	WBGene00002058	ifd-2	F25E2.4	3.3314	2.46026	2.21483	6.39068	Intermediate filament protein ifd-2
Q09501	WBGene00002067	ifp-1	C43C3.1	1.79005	1.5084	1.55565	3.92777	Intermediate filament protein ifp-1
Q7Z2A3	WBGene00002056	ifc-2	M6.1	4.58415	4.17898	2.79451	9.81345	Intermediate filament, c protein 2, isoform c
Q21926	WBGene00002152	irs-1	R11A8.6	2.68497	3.78906	1.28136	7.53609	Isoleucyl-tRNA synthetase, cytoplasmic
O44446	WBGene00015326	ivd-1	C02B10.1	1.68135	2.61044	1.332	4.85335	Isovaleryl-CoA dehydrogenase
A7DT47	WBGene00004130	ketn-1	F54E2.3	3.78682	2.10922	2.6711	5.56287	Kettin (Drosophila actin-binding) homolog protein 1, isoform a
P34540	WBGene00006840	unc-116	R05D3.7	2.12167	3.1621	1.71126	5.16568	Kinesin heavy chain
Q18026	WBGene00015802	C15H9.7	C15H9.7	1.2882	1.50403	0.78789	4.51517	Kynureninase
Q21443	WBGene00003052	lmn-1	DY3.2	3.80455	5.27334	2.96355	9.49067	Lamin-1
O44565	WBGene00002247	lam-1	W03F8.5	3.10006	2.66748	2.22182	5.02736	Laminin related. see also lmb-protein 1
Q18823	WBGene00016913	lam-2	C54D1.5	3.14935	2.68711	2.11489	6.12171	Laminin-like protein lam-2
Q21992	WBGene00020097	larp-1	R144.7	1.69085	4.41857	2.74392	10.3781	Larp (Rna binding la related protein) homolog protein 1, isoform a
Q9UB28	WBGene00002915	let-805	H19M22.2	1.48788	1.88914	1.41015	4.52301	Lethal protein 805, isoform b
Q09996	WBGene00003073	lrs-1	R74.1	2.46684	4.36327	1.57456	14.0389	Leucyl-tRNA synthetase
P50464	WBGene00006826	unc-97	F14D12.2	1.99231	1.85753	1.81458	3.62753	LIM domain-containing protein unc-97
Q23081	WBGene00022500	lfi-1	ZC8.4	3.2118	2.34124	2.50892	5.70231	Lin-5 (Five) interacting protein protein 1, isoform a
Q7JNN3	WBGene00022500	lfi-1	ZC8.4	3.23644	2.34723	2.52671	5.69399	Lin-5 (Five) interacting protein protein 1, isoform d
Q3LFN1	WBGene00021486	lbp-9	Y40B10A.1	2.24937	14.872	1.94924	18.8002	Lipid binding protein protein 9, isoform b
O16202	WBGene00003096	lys-7	C02A12.4	6.35769	3.91606	2.22991	8.22176	Lysozyme protein 7
Q09975	WBGene00003097	lys-8	C17G10.5	1.46302	3.39485	1.77367	7.38979	Lysozyme protein 8
Q22099	WBGene00002238	krs-1	T02G5.9	3.34096	4.16194	2.12479	6.62609	Lysyl-tRNA synthetase
Q9U296	WBGene00012983	Y48B6A.12	Y48B6A.12	2.0572	3.86642	2.02907	9.27903	Malic enzyme
Q19058	WBGene00017123	maoc-1	E04F6.3	1.09058	2.09588	0.899887	4.29751	Mao-c-like dehydratase domain protein 1
Q965Y1	WBGene00003129	map-1	Y37E11AL.7	2.12985	3.53895	1.5557	10.5412	Methionine aminopeptidase
Q20970	WBGene00003415	mrs-1	F58B3.5	3.35286	5.12632	3.06096	9.45491	Methionyl-tRNA synthetase, cytoplasmic
Q9BKU4	WBGene00004014	phb-1	Y37E3.9	2.22643	6.2769	1.78505	9.03384	Mitochondrial prohibitin complex protein 1
P50093	WBGene00004015	phb-2	T24H7.1	2.33783	8.7578	1.64167	12.3658	Mitochondrial prohibitin complex protein 2
Q09591	WBGene00003367	mix-1	M106.1	N/A	5.61172	1.01811	14.3367	Mitotic chromosome and X-chromosome-associated protein mix-1
O01761	WBGene00006820	unc-89	C09D1.1	2.27752	1.76802	1.78567	4.16081	Muscle M-line assembly protein unc-89
Q21281	WBGene00003497	mup-4	K07D8.1	2.12161	3.369	0.969924	4.31064	Muscle positioning protein 4
P19625	WBGene00003369	mlc-1	C36E6.3	1.46191	2.4106	0.967761	5.39235	Myosin regulatory light chain 1
P19626	WBGene00003370	mlc-2	C36E6.5	1.46191	2.4106	0.983016	5.51337	Myosin regulatory light chain 2
P02567	WBGene00002348	let-75	R06C7.10	1.98373	1.85936	1.777	4.03978	Myosin-1
P12845	WBGene00003514	myo-2	T18D3.4	1.93395	1.87997	1.74561	4.2167	Myosin-2
P12844	WBGene00003515	myo-3	K12F2.1	1.87972	1.58245	1.28189	4.35836	Myosin-3
P02566	WBGene00006789	unc-54	F11C3.3	1.52317	1.25277	0.996291	3.7221	Myosin-4
Q9N4Y8	WBGene00021562	nuo-5	Y45G12B.1	1.76537	3.09338	1.07054	5.37066	NADH-ubiquinone oxidoreductase 75 kDa subunit
Q86S66	WBGene00022042	Y65B4BR.5	Y65B4BR.5	2.4254	8.22589	1.7753	14.0069	Nascent polypeptide-associated complex subunit alpha
Q21568	WBGene00010896	M28.5	M28.5	2.39937	5.84785	2.41366	9.56101	NHP2-like protein 1 homolog
Q20641	WBGene00003776	nmy-1	F52B10.1	2.36109	2.74716	1.6835	6.67854	Non-muscle myosin protein 1
Q9N4A7	WBGene00003806	npp-20	Y77E11A.13	1.57933	3.36138	1.30144	10.1086	Nuclear pore complex protein protein 20, isoform a
Q93576	WBGene00009119	F25H2.5	F25H2.5	1.48896	2.75004	1.68574	7.12661	Nucleoside diphosphate kinase
Q23359	WBGene00003865	oma-2	ZC513.6	2.87318	4.01878	1.29567	4.15944	Oocyte maturation defective protein 2
O76840	WBGene00016498	ppn-1	C37C3.6	2.25029	2.13604	2.78176	3.68097	Papilin
P91328	WBGene00003934	pat-10	F54C1.7	0.377346	0.634465	0.260612	4.97084	Paralysed arrest at two-fold protein 10
O16785	WBGene00003932	pat-6	T21D12.4	1.65174	2.85202	1.79848	8.31335	Paralyzed arrest at two-fold protein 6
P10567	WBGene00006754	unc-15	F07A5.7	1.83061	1.33201	1.25788	4.67191	Paramyosin
Q19573	WBGene00003981	pes-8	F18G5.2	3.04516	2.88705	2.38456	7.1174	Patterned expression site protein 8
P52009	WBGene00000877	cyn-1	Y49A3A.5	2.10825	4.90335	2.51735	8.72197	Peptidyl-prolyl cis-trans isomerase 1
P52011	WBGene00000879	cyn-3	Y75B12B.5	1.86983	6.6298	1.82201	10.263	Peptidyl-prolyl cis-trans isomerase 3
P52015	WBGene00000883	cyn-7	Y75B12B.2	2.14789	7.52212	1.81838	12.6682	Peptidyl-prolyl cis-trans isomerase 7
A8DYR6	WBGene00006434	prdx-2	F09E5.15	2.74058	6.04566	2.24684	8.46212	Peroxiredoxin protein 2, isoform b
Q19713	WBGene00001498	frs-2	F22B5.9	1.77145	3.76582	1.25953	8.10943	Phenylalanyl-tRNA synthetase beta chain
P40614	WBGene00008505	F01G4.6	F01G4.6	1.58758	5.00001	1.43394	20.0379	Phosphate carrier protein, mitochondrial
Q86NC1	WBGene00020696	T22F3.3	T22F3.3	1.56435	4.03121	0.933096	7.27822	Phosphorylase
B3GWA1	WBGene00017778	F25B5.7	F25B5.7	3.5087	3.33748	1.97786	8.12529	Polypyrimidine-tract-binding protein (Ptb)-associated-splicing factor homolog protein 1, isoform a
O02143	WBGene00004112	pqn-22	C46G7.4	1.67468	1.75018	1.81892	3.34295	Prion-like-(Q/n-rich)-domain-bearing protein protein 22, isoform a
Q19662	WBGene00004119	pqn-31	F21C10.8	3.71534	4.14661	3.32848	5.69472	Prion-like-(Q/n-rich)-domain-bearing protein protein 31, isoform a
O16368	WBGene00004502	rpt-2	F29G9.5	3.35871	5.8501	2.36692	12.081	Probable 26S protease regulatory subunit 4
P46502	WBGene00004503	rpt-3	F23F12.6	2.30631	6.56835	1.77889	15.1119	Probable 26S protease regulatory subunit 6B
O17071	WBGene00004504	rpt-4	F23F1.8	2.50296	6.13357	2.14375	9.88107	Probable 26S protease regulatory subunit S10B
Q23629	WBGene00014098	ZK836.2	ZK836.2	2.24181	2.21712	1.68663	4.83626	Probable 2-oxoglutarate dehydrogenase E1 component DHKTD1 homolog, mitochondrial
Q21217	WBGene00001794	gta-1	K04D7.3	1.2822	1.45429	1.05955	4.1294	Probable 4-aminobutyrate aminotransferase, mitochondrial
P34455	WBGene00000041	aco-2	F54H12.1	2.17151	5.05287	1.78152	8.86666	Probable aconitate hydratase, mitochondrial
Q8WTM6	WBGene00021170	arx-4	Y6D11A.2	1.72363	3.66449	1.37677	11.9206	Probable actin-related protein 2/3 complex subunit 2
P91134	WBGene00016509	C37H5.6	C37H5.6	1.35985	4.45924	1.06713	10.0773	Probable adenylosuccinate synthetase
Q10454	WBGene00018519	F46H5.3	F46H5.3	0.787284	1.10832	0.699269	3.33535	Probable arginine kinase F46H5.3
Q27535	WBGene00013894	ZC434.8	ZC434.8	2.1185	4.3687	2.08122	6.55104	Probable arginine kinase ZC434.8
Q19825	WBGene00004679	rrt-1	F26F4.10	2.39156	7.11533	2.24542	8.06291	Probable arginyl-tRNA synthetase, cytoplasmic
P53585	WBGene00016995	D1005.1	D1005.1	2.0116	4.53189	1.73895	8.12041	Probable ATP-citrate synthase
P34575	WBGene00000833	cts-1	T20G5.2	1.77884	4.60831	0.982027	5.82547	Probable citrate synthase, mitochondrial
P34574	WBGene00011867	chc-1	T20G5.1	2.56199	3.35056	1.43504	7.12632	Probable clathrin heavy chain 1
Q09236	WBGene00015734	C13B9.3	C13B9.3	1.6857	3.82635	1.40153	7.51168	Probable coatomer subunit delta
Q22498	WBGene00011775	T14G10.5	T14G10.5	N/A	5.82801	2.2432	7.91431	Probable coatomer subunit gamma
Q23670	WBGene00010785	K12D12.1	K12D12.1	2.42616	9.86084	1.86817	8.57065	Probable DNA topoisomerase 2
Q21557	WBGene00010888	dlc-2	M18.2	2.24147	2.48647	1.89235	6.27452	Probable dynein light chain 2, cytoplasmic
Q93615	WBGene00009187	F27D4.1	F27D4.1	3.12897	10.4245	1.96477	14.6845	Probable electron transfer flavoprotein subunit alpha, mitochondrial
P34460	WBGene00018846	F54H12.6	F54H12.6	2.77067	8.98446	2.25639	19.8299	Probable elongation factor 1-beta/1-delta 1
Q9U2H9	WBGene00012768	Y41E3.10	Y41E3.10	2.58628	8.32722	2.40203	14.7333	Probable elongation factor 1-beta/1-delta 2
P54412	WBGene00008920	F17C11.9	F17C11.9	2.8849	7.09441	2.3516	12.2074	Probable elongation factor 1-gamma
P34559	WBGene00001155	ech-6	T05G5.6	1.54971	2.36274	0.527693	3.86682	Probable enoyl-CoA hydratase, mitochondrial
O17214	WBGene00001503	fum-1	H14A12.2	1.97945	8.6989	1.79744	12.5552	Probable fumarate hydratase, mitochondrial
O62431	WBGene00001336	ers-1	Y41E3.4	2.74806	5.76591	2.13409	13.4952	Probable glutaminyl-tRNA synthetase
P91253	WBGene00001755	gst-7	F11G11.2	1.92816	10.7774	1.59382	14.0937	Probable glutathione S-transferase 7
Q9U2D9	WBGene00001793	gsy-1	Y46G5A.31	1.81838	2.56135	1.1505	4.80053	Probable glycogen [starch] synthase
O16294	WBGene00017984	F32D1.5	F32D1.5	3.20564	8.43925	1.48531	11.0006	Probable GMP reductase
P90916	WBGene00003036	lin-53	K07A1.12	2.78837	3.82731	1.54073	5.65011	Probable histone-binding protein lin-53
Q9U2M4	WBGene00012608	Y38F1A.6	Y38F1A.6	1.19542	1.10491	1.47712	5.5102	Probable hydroxyacid-oxoacid transhydrogenase, mitochondrial
Q93714	WBGene00009664	F43G9.1	F43G9.1	1.60808	2.41461	1.10116	5.50747	Probable isocitrate dehydrogenase [NAD] subunit alpha, mitochondrial
Q93353	WBGene00007993	C37E2.1	C37E2.1	1.00612	2.60301	1.00697	4.71489	Probable isocitrate dehydrogenase [NAD] subunit beta, mitochondrial
O02640	WBGene00003162	mdh-1	F20H11.3	1.94236	6.28858	1.44741	12.0315	Probable malate dehydrogenase, mitochondrial
Q22347	WBGene00020366	T08G2.3	T08G2.3	2.10766	5.69967	1.24029	9.37602	Probable medium-chain specific acyl-CoA dehydrogenase, mitochondrial
P34385	WBGene00008514	F02A9.4	F02A9.4	1.91302	4.36111	1.69769	7.94044	Probable methylcrotonoyl-CoA carboxylase beta chain, mitochondrial
P52713	WBGene00000114	alh-8	F13D12.4	1.50219	1.57628	1.13357	4.95685	Probable methylmalonate-semialdehyde dehydrogenase [acylating], mitochondrial
Q23381	WBGene00014202	mmcm-1	ZK1058.1	2.00703	3.69481	1.54926	6.0106	Probable methylmalonyl-CoA mutase, mitochondrial
O02161	WBGene00020383	T09B4.9	T09B4.9	1.89518	3.97639	1.52057	11.4989	Probable mitochondrial import inner membrane translocase subunit tim-44
Q09510	WBGene00003372	mlc-4	C56G7.1	2.15015	5.37605	1.13215	12.9674	Probable myosin regulatory light chain
Q18359	WBGene00007880	C33A12.1	C33A12.1	1.00467	3.66726	1.00545	7.55609	Probable NADH dehydrogenase [ubiquinone] 1 alpha subcomplex subunit 5
Q93873	WBGene00001520	gas-1	K09A9.5	1.92408	3.09017	0.603705	9.30808	Probable NADH dehydrogenase [ubiquinone] iron-sulfur protein 2, mitochondrial
Q21735	WBGene00004305	ran-4	R05D11.3	2.84877	12.0287	1.85932	12.6674	Probable nuclear transport factor 2
Q18040	WBGene00015814	C16A3.10	C16A3.10	1.85401	3.11021	1.62007	6.79166	Probable ornithine aminotransferase, mitochondrial
Q21824	WBGene00011110	prdx-3	R07E5.2	2.87378	8.09434	1.85199	12.5245	Probable peroxiredoxin prdx-3
P91427	WBGene00020185	pgk-1	T03F1.3	1.59491	4.20968	1.4158	10.4601	Probable phosphoglycerate kinase
Q21993	WBGene00020112	pfd-5	R151.9	0.802996	8.156	1.84444	8.20398	Probable prefoldin subunit 5
P49595	WBGene00018362	F42G9.1	F42G9.1	3.85341	6.86924	1.20989	9.29647	Probable protein phosphatase 2C F42G9.1
P49596	WBGene00011953	T23F11.1	T23F11.1	1.47805	2.12956	1.46507	5.47642	Probable protein phosphatase 2C T23F11.1
P52899	WBGene00011510	T05H10.6	T05H10.6	0.863549	4.61627	1.78722	11.1405	Probable pyruvate dehydrogenase E1 component subunit alpha, mitochondrial
Q19537	WBGene00017546	rpa-1	F18A1.5	3.15934	6.39987	2.50413	9.54327	Probable replication factor A 73 kDa subunit
O17680	WBGene00008205	sams-1	C49F5.1	0.673729	1.5269	0.577016	2.60101	Probable S-adenosylmethionine synthetase 1
P50306	WBGene00015540	C06E7.3	C06E7.3	0.9739	1.88211	0.868976	4.22126	Probable S-adenosylmethionine synthetase 4
Q09543	WBGene00003901	paa-1	F48E8.5	1.92977	4.85719	1.90375	10.3304	Probable serine/threonine-protein phosphatase PP2A regulatory subunit
Q18678	WBGene00005663	srs-2	C47E12.1	1.64621	7.86073	1.8656	11.687	Probable seryl-tRNA synthetase, cytoplasmic
Q23121	WBGene00004698	rsp-1	W02B12.3	1.87096	2.14578	1.44467	7.4606	Probable splicing factor, arginine/serine-rich 1
Q9NEW6	WBGene00004700	rsp-3	Y111B2A.18	1.07533	2.50089	1.21345	4.36601	Probable splicing factor, arginine/serine-rich 3
P53588	WBGene00009812	F47B10.1	F47B10.1	1.04187	2.03753	0.858261	4.0466	Probable succinyl-CoA ligase [ADP-forming] subunit beta, mitochondrial
P53596	WBGene00007350	C05G5.4	C05G5.4	1.37992	1.87321	1.68484	6.21263	Probable succinyl-CoA ligase [GDP-forming] subunit alpha, mitochondrial
P53589	WBGene00016844	C50F7.4	C50F7.4	1.78863	4.60047	0.92387	10.5954	Probable succinyl-CoA ligase [GDP-forming] subunit beta, mitochondrial
Q09450	WBGene00007330	C05C10.3	C05C10.3	1.05876	1.44992	1.02746	6.13038	Probable succinyl-CoA:3-ketoacid-coenzyme A transferase, mitochondrial
Q21752	WBGene00019900	R05G6.7	R05G6.7	2.14961	6.17161	1.2898	15.8001	Probable voltage-dependent anion-selective channel
P30628	WBGene00006768	unc-32	ZK637.8	N/A	3.46667	4.35407	9.24912	Probable V-type proton ATPase 116 kDa subunit a
Q19626	WBGene00006921	vha-12	F20B6.2	1.59702	3.34957	1.38617	5.31943	Probable V-type proton ATPase subunit B
Q22494	WBGene00020507	vha-15	T14F9.1	1.14351	2.32637	0.530788	2.92579	Probable V-type proton ATPase subunit H 2
Q9XW16	WBGene00003989	pfn-1	Y18D10A.20	3.25097	6.4019	2.31511	10.3281	Profilin-1
O02115	WBGene00003955	pcn-1	W03D2.4	2.80711	9.71777	1.3512	13.6136	Proliferating cell nuclear antigen
Q22620	WBGene00004189	prs-1	T20H4.3	2.41609	6.32445	2.18659	10.797	Prolyl trna synthetase protein 1, isoform a
Q19842	WBGene00017864	pcca-1	F27D9.5	1.85149	3.33348	1.22903	8.27435	Propionyl-CoA carboxylase alpha chain, mitochondrial
O76371	WBGene00004505	rpt-5	F56H1.4	2.89039	8.75325	1.41709	16.0695	Proteasome regulatory particle, atpase-like protein 5
Q9GZH5	WBGene00004458	rpn-1	T22D1.9	2.21609	7.01777	1.8234	8.30364	Proteasome regulatory particle, non-atpase-like protein 1
O61742	WBGene00004466	rpn-10	B0205.3	1.41486	3.42189	1.40368	10.7706	Proteasome regulatory particle, non-atpase-like protein 10
Q19324	WBGene00004461	rpn-5	F10G7.8	N/A	17.124	1.631	15.923	Proteasome regulatory particle, non-atpase-like protein 5
Q20938	WBGene00004462	rpn-6	F57B9.10	4.11429	10.5962	1.61451	15.8281	Proteasome regulatory particle, non-atpase-like protein 6, isoform a
O61792	WBGene00004464	rpn-8	R12E2.3	2.72093	8.38273	3.09277	15.0113	Proteasome regulatory particle, non-atpase-like protein 8
Q27488	WBGene00003923	pas-2	D1054.2	N/A	5.45101	1.75041	12.7372	Proteasome subunit alpha type-2
Q09583	WBGene00003928	pas-7	ZK945.2	N/A	6.07863	1.74784	7.7049	Proteasome subunit alpha type-3
Q95008	WBGene00003926	pas-5	F25H2.9	3.13672	4.35462	1.92112	8.83849	Proteasome subunit alpha type-5
O17586	WBGene00003922	pas-1	C15H11.7	2.71418	5.10896	1.03995	5.83924	Proteasome subunit alpha type-6
Q95005	WBGene00003925	pas-4	C36B1.4	1.59833	4.97274	1.5131	8.52397	Proteasome subunit alpha type-7
O62102	WBGene00003948	pbs-2	C47B2.4	2.26087	5.64979	1.04609	14.1489	Proteasome subunit beta type
P90731	WBGene00007150	B0365.1	B0365.1	2.16348	5.81674	1.71997	9.57644	Protein B0365.1
P90735	WBGene00001137	eat-6	B0365.3	2.04786	3.37998	2.18844	5.80165	Protein B0365.3
Q9XU45	WBGene00007155	B0379.1	B0379.1	1.5221	2.58515	1.75923	5.32102	Protein B0379.1a
O45227	WBGene00007196	B0513.4	B0513.4	5.1546	10.1293	1.80312	8.53349	Protein B0513.4
Q93168	WBGene00007235	C01G10.8	C01G10.8	1.87817	3.59232	1.7038	10.6532	Protein C01G10.8
Q17625	WBGene00007295	C04C11.1	C04C11.1	2.81772	3.81432	2.13344	7.28797	Protein C04C11.1a
Q9XVE9	WBGene00004426	rpl-14	C04F12.4	1.83991	5.69676	1.82276	13.6523	Protein C04F12.4
Q17763	WBGene00007385	atp-5	C06H2.1	1.75751	5.18408	1.36148	10.0924	Protein C06H2.1
Q17832	WBGene00007463	C08H9.2	C08H9.2	1.04082	1.99193	0.821666	4.88039	Protein C08H9.2a
Q17877	WBGene00003864	oma-1	C09G9.6	3.9527	3.56887	2.7068	12.1767	Protein C09G9.6
Q17886	WBGene00007500	nasp-1	C09H10.6	2.19538	7.49566	N/A	22.2059	Protein C09H10.6
Q9XTZ2	WBGene00004705	rsp-8	C18D11.4	2.52225	2.19037	1.01049	3.05678	Protein C18D11.4
Q9XVR7	WBGene00003155	mcm-3	C25D7.6	2.6794	5.17462	1.82992	10.2715	Protein C25D7.6
Q18244	WBGene00007762	C27B7.5	C27B7.5	3.44033	1.93955	1.91254	4.54385	Protein C27B7.5
O17607	WBGene00007784	ruvb-1	C27H6.2	2.23978	3.73768	1.95873	8.04582	Protein C27H6.2
B2D6P1	WBGene00007786	C27H6.4	C27H6.4	1.76386	7.44542	1.38922	9.68137	Protein C27H6.4c
O02225	WBGene00001607	gln-6	C28D4.3	3.11161	4.64657	2.09564	8.02083	Protein C28D4.3
A3QMC5	WBGene00004448	rpl-34	C42C1.14	2.52855	9.3556	1.7923	11.9088	Protein C42C1.14
A4UVK2	WBGene00008089	C44C10.9	C44C10.9	2.04878	3.34663	1.77589	8.52789	Protein C44C10.9b
Q18625	WBGene00002267	lec-4	C44F1.3	3.23889	2.06026	2.52827	4.26354	Protein C44F1.3
Q9U3M0	WBGene00008113	C46C2.5	C46C2.5	1.99183	9.42654	2.12691	14.8001	Protein C46C2.5
O17687	WBGene00008218	nasp-2	C50B6.2	3.49956	5.15948	2.23284	8.8855	Protein C50B6.2
Q18817	WBGene00000248	ben-1	C54C6.2	1.30331	3.59221	1.13153	8.41878	Protein C54C6.2
Q18943	WBGene00008377	D1054.10	D1054.10	4.05444	7.39001	2.33183	13.9093	Protein D1054.10
Q18947	WBGene00008378	D1054.11	D1054.11	3.24948	6.20278	2.07838	8.99377	Protein D1054.11
B1Q273	WBGene00044080	D1086.10	D1086.10	2.70794	10.6672	2.18273	8.04371	Protein D1086.10c
P90788	WBGene00008412	D2030.2	D2030.2	3.17015	2.60849	2.03224	5.67981	Protein D2030.2a
Q17967	WBGene00003962	pdi-1	C14B1.1	2.27103	11.3355	1.92899	13.8082	Protein disulfide-isomerase 1
Q17770	WBGene00003963	pdi-2	C07A12.4	1.52991	4.85127	1.27526	6.23896	Protein disulfide-isomerase 2
O17759	WBGene00008506	F01G10.1	F01G10.1	2.56524	6.30029	1.69433	9.7498	Protein F01G10.1
Q19102	WBGene00000181	ard-1	F01G4.2	1.77239	2.68292	1.44163	9.45313	Protein F01G4.2
Q19130	WBGene00008546	F07A11.2	F07A11.2	1.65053	2.82539	1.58885	5.45832	Protein F07A11.2a
Q067X2	WBGene00045038	F13G11.3	F13G11.3	3.3048	5.96648	2.2204	14.1098	Protein F13G11.3
Q19554	WBGene00006512	abcf-1	F18E2.2	2.85333	5.80483	1.68286	9.8998	Protein F18E2.2
Q19579	WBGene00003903	pab-2	F18H3.3	2.41101	2.90188	0.708453	5.97675	Protein F18H3.3a
Q19581	WBGene00003903	pab-2	F18H3.3	2.15468	2.59178	0.708453	5.97675	Protein F18H3.3b
Q93535	WBGene00008975	F20D1.3	F20D1.3	7.9826	6.7208	1.60305	10.8268	Protein F20D1.3
Q19658	WBGene00003777	nmy-2	F20G4.3	2.42825	3.91929	1.87798	7.1329	Protein F20G4.3
Q19680	WBGene00009006	F21D5.1	F21D5.1	3.10383	5.20943	1.50465	7.91598	Protein F21D5.1
Q19699	WBGene00009035	F22B3.4	F22B3.4	2.07076	2.87536	2.32776	8.47538	Protein F22B3.4
O61442	WBGene00006994	zyg-9	F22B5.7	2.55341	6.797	1.62491	10.7001	Protein F22B5.7
A8WHR6	WBGene00006460	tag-93	F25D1.1	1.73929	5.08032	1.77933	9.58753	Protein F25D1.1c
A9UJN7	WBGene00009113	F25D7.4	F25D7.4	2.91831	5.80484	N/A	5.46161	Protein F25D7.4b
Q9XVU2	WBGene00001606	gln-5	F26D10.10	2.19469	6.76241	1.84929	7.58774	Protein F26D10.10
Q93619	WBGene00006518	tag-173	F27D4.5	1.47666	2.1592	0.898508	5.53283	Protein F27D4.5
Q6A2D2	WBGene00009259	F29G6.3	F29G6.3	3.22744	2.55906	2.33963	8.09532	Protein F29G6.3c
Q9XVP9	WBGene00006061	stl-1	F30A10.5	1.88385	3.19388	1.43656	12.1285	Protein F30A10.5
O45418	WBGene00001431	fkb-6	F31D4.3	2.50338	5.40464	2.4911	8.97911	Protein F31D4.3
O45430	WBGene00009319	F32B6.2	F32B6.2	1.94927	3.58258	1.28008	6.20947	Protein F32B6.2
P91871	WBGene00009342	fasn-1	F32H2.5	2.84891	2.61769	1.34356	5.97864	Protein F32H2.5
Q20053	WBGene00000206	asb-1	F35G12.10	2.77805	10.3366	1.34313	6.89625	Protein F35G12.10
Q20058	WBGene00009445	F35G12.12	F35G12.12	2.36405	5.08928	2.37803	12.7253	Protein F35G12.12
O44400	WBGene00018145	F37C4.5	F37C4.5	2.14614	2.9852	1.30981	5.7771	Protein F37C4.5
Q0G822	WBGene00002050	ifa-1	F38B2.1	3.15608	2.87544	2.52553	7.40347	Protein F38B2.1c
O45502	WBGene00001030	dnj-12	F39B2.10	2.92232	3.80185	N/A	5.89037	Protein F39B2.10
Q20206	WBGene00004480	rps-11	F40F11.1	2.35904	5.81959	1.40248	8.53839	Protein F40F11.1
Q93713	WBGene00000777	cpn-1	F43G9.9	3.39101	3.7968	1.65926	11.7606	Protein F43G9.9
Q20409	WBGene00006530	tba-4	F44F4.11	1.35261	2.47346	1.03818	6.00435	Protein F44F4.11
Q20616	WBGene00009897	F49E12.1	F49E12.1	3.43513	3.76401	2.34491	8.40431	Protein F49E12.1
Q95ZT1	WBGene00001502	ftt-2	F52D10.3	2.60313	9.33857	1.91087	15.0265	Protein F52D10.3b
Q20684	WBGene00002265	lec-2	F52H3.7	2.78466	5.59372	1.64437	8.48204	Protein F52H3.7a
O45552	WBGene00009952	F53A2.7	F53A2.7	2.05946	4.46673	1.67375	9.13257	Protein F53A2.7
P91997	WBGene00009980	F53F1.2	F53F1.2	1.1797	2.2552	1.39686	5.77612	Protein F53F1.2
Q20748	WBGene00010015	F54B3.3	F54B3.3	1.84988	6.18551	1.15012	16.4757	Protein F54B3.3
Q20777	WBGene00010055	F54D5.12	F54D5.12	1.64206	1.46234	0.850073	7.89174	Protein F54D5.12
Q20790	WBGene00010065	F54F7.3	F54F7.3	2.90572	12.3856	3.6829	10.7066	Protein F54F7.3
O17891	WBGene00010084	F55B11.2	F55B11.2	2.46304	9.10265	1.94085	13.6275	Protein F55B11.2
O17893	WBGene00010085	F55B11.3	F55B11.3	2.25059	4.40268	1.48373	8.39921	Protein F55B11.3
O17890	WBGene00010086	F55B11.4	F55B11.4	8.04236	2.36437	4.74285	5.68676	Protein F55B11.4
Q93809	WBGene00010234	F58B3.9	F58B3.9	2.70781	3.37979	2.19531	5.38842	Protein F58B3.9
Q9NLD1	WBGene00002000	hrp-2	F58D5.1	4.50711	5.23206	1.87784	8.50551	Protein F58D5.1a
P90897	WBGene00010280	F58G11.2	F58G11.2	2.27398	3.88484	1.12991	6.18652	Protein F58G11.2
Q21021	WBGene00003795	npp-9	F59A2.1	2.45613	5.15288	2.05952	15.3895	Protein F59A2.1a
Q21032	WBGene00010317	F59B8.2	F59B8.2	0.954862	2.83633	0.873267	4.19743	Protein F59B8.2
O45599	WBGene00010351	H02I12.1	H02I12.1	2.22486	2.83539	2.39542	4.76648	Protein H02I12.1
O17908	WBGene00003964	pdi-3	H06O01.1	2.28941	8.42471	1.88615	12.0496	Protein H06O01.1
O45622	WBGene00010405	H19N07.1	H19N07.1	2.05556	3.90905	1.15201	6.71856	Protein H19N07.1
O62289	WBGene00010440	JC8.8	JC8.8	2.86689	7.02039	1.62996	12.6382	Protein JC8.8
O17921	WBGene00006536	tbb-1	K01G5.7	1.46369	3.60558	1.22067	8.21052	Protein K01G5.7
Q9XTB8	WBGene00010480	K01G5.9	K01G5.9	N/A	6.2462	1.55421	9.60767	Protein K01G5.9
O01934	WBGene00010609	dut-1	K07A1.2	2.60009	6.9232	2.51839	22.8871	Protein K07A1.2
C1P640	WBGene00001328	epi-1	K08C7.3	2.89574	2.84233	2.01076	6.34712	Protein K08C7.3c
Q9XUT0	WBGene00010664	K08E3.4	K08E3.4	2.01849	5.02461	1.47302	6.03032	Protein K08E3.4
Q69Z13	WBGene00010665	K08E3.5	K08E3.5	2.18158	4.3934	1.71255	6.3123	Protein K08E3.5f
Q9XUS9	WBGene00000875	cyk-4	K08E3.6	2.78375	7.60829	1.41252	7.981	Protein K08E3.6
Q21351	WBGene00010677	K08F4.2	K08F4.2	2.5042	6.66313	1.57542	11.3951	Protein K08F4.2
Q21359	WBGene00000975	dhs-12	K08F4.9	1.06229	2.77571	1.4864	8.02351	Protein K08F4.9
A7LPE6	WBGene00010778	gpdh-2	K11H3.1	1.47493	5.16837	0.991977	9.76146	Protein K11H3.1d
P34466	WBGene00000550	clu-1	F55H2.6	N/A	2.41549	1.03122	5.65388	Protein KIAA0664 homolog
B5BM23	WBGene00002066	ifg-1	M110.4	2.50048	3.06495	1.64214	7.1372	Protein M110.4c
A5JYR4	WBGene00000894	dab-1	M110.5	1.64475	3.34458	1.10832	6.4733	Protein M110.5d
Q21605	WBGene00010908	M88.5	M88.5	3.03706	3.05316	2.1797	12.1689	Protein M88.5a
Q21763	WBGene00011038	R05H5.3	R05H5.3	3.13242	13.2754	2.03519	19.8941	Protein R05H5.3
Q09603	WBGene00001153	ech-4	R06F6.9	1.61541	2.81518	2.73913	10.7118	Protein R06F6.9
Q93934	WBGene00011128	R07H5.8	R07H5.8	3.56464	4.34063	3.34694	6.92048	Protein R07H5.8
O45713	WBGene00011156	R09B3.3	R09B3.3	7.11065	7.11764	1.0799	23.2582	Protein R09B3.3
O02286	WBGene00011232	R11A5.4	R11A5.4	1.36046	3.00579	0.928882	4.42724	Protein R11A5.4a
O18000	WBGene00003982	pes-9	R11H6.1	0.857042	3.70142	1.00562	9.85447	Protein R11H6.1
Q21966	WBGene00000217	asp-4	R12H7.2	2.07598	4.16235	2.74026	8.00073	Protein R12H7.2
A5Z2W3	WBGene00014826	R13H4.2	R13H4.2	1.71777	2.01574	1.4762	3.69757	Protein R13H4.2a
O02425	WBGene00004855	sma-1	R31.1	4.39042	3.4084	3.08238	4.89075	Protein R31.1a
Q22020	WBGene00011274	R53.5	R53.5	2.68136	4.83555	1.28036	10.1339	Protein R53.5
O45734	WBGene00000776	cpl-1	T03E6.7	1.19453	4.27704	1.07557	7.81217	Protein T03E6.7
Q22235	WBGene00011480	T05E11.3	T05E11.3	2.41736	8.62575	1.85768	11.8761	Protein T05E11.3
Q22248	WBGene00011522	T06D8.1	T06D8.1	2.59049	3.4649	2.02724	6.36028	Protein T06D8.1a
Q22290	WBGene00011560	T07C4.3	T07C4.3	3.57243	7.07081	2.85937	29.7471	Protein T07C4.3a
Q8T3D2	WBGene00011629	T08G11.1	T08G11.1	2.15216	6.781	2.42242	6.90011	Protein T08G11.1b
Q22370	WBGene00011679	ucr-2.2	T10B10.2	1.88843	2.3308	1.37093	6.27494	Protein T10B10.2
Q17878	WBGene00001132	alp-1	T11B7.4	1.74465	2.11996	2.02995	3.84205	Protein T11B7.4d
O45786	WBGene00011735	T12D8.8	T12D8.8	3.19011	5.94993	2.10572	12.0066	Protein T12D8.8
B7WN95	WBGene00004446	rpl-32	T24B8.1	4.29214	10.4738	2.16842	16.8	Protein T24B8.1b
O45815	WBGene00000067	act-5	T25C8.2	1.96966	1.73869	0.970296	3.78651	Protein T25C8.2
Q22792	WBGene00012030	T25G3.3	T25G3.3	N/A	9.56346	1.90465	9.12526	Protein T25G3.3
O45865	WBGene00006439	tag-61	T27E9.1	1.86439	6.90552	1.60598	12.177	Protein T27E9.1a
Q9XTD9	WBGene00012097	abcf-2	T27E9.7	2.94967	3.41198	1.07761	6.66787	Protein T27E9.7
O18154	WBGene00006533	tba-7	T28D6.2	1.35383	2.50826	1.07077	4.86759	Protein T28D6.2
Q18685	WBGene00006836	unc-112	C47E8.7	1.93591	1.82977	1.55426	5.30055	Protein unc-112
P37806	WBGene00006819	unc-87	F08B6.4	2.11106	1.61774	1.241	4.21611	Protein unc-87
Q9XXA2	WBGene00012156	ebp-2	VW02B12L.3	2.26203	5.44586	1.87824	6.82695	Protein VW02B12L.3
A8WHP8	WBGene00007024	mdt-28	W01A8.1	3.02172	6.36001	1.61305	10.6646	Protein W01A8.1c
O62390	WBGene00012185	W01F3.2	W01F3.2	5.94133	5.10241	3.40773	9.60208	Protein W01F3.2
Q23146	WBGene00004271	rab-7	W03C9.3	4.91069	4.74507	3.0127	14.8259	Protein W03C9.3
Q23158	WBGene00000228	atn-1	W04D2.1	1.65777	1.47173	1.26	3.2112	Protein W04D2.1a
Q22275	WBGene00012326	W07E11.1	W07E11.1	3.02612	3.67919	0.78767	26.5082	Protein W07E11.1
Q9U329	WBGene00012354	W09C5.8	W09C5.8	1.65092	4.069	1.5481	4.28988	Protein W09C5.8
O45904	WBGene00002264	lec-1	W09H1.6	3.31742	3.71087	2.33196	9.06368	Protein W09H1.6b
Q8WQA8	WBGene00004489	rps-20	Y105E8A.16	1.664	5.98789	1.90437	10.1875	Protein Y105E8A.16
Q9NEZ5	WBGene00006824	unc-95	Y105E8A.6	2.65134	2.3762	1.69005	4.63039	Protein Y105E8A.6
Q9U302	WBGene00003902	pab-1	Y106G6H.2	2.23765	2.70169	1.03718	7.09207	Protein Y106G6H.2a
Q9XWS4	WBGene00004444	rpl-30	Y106G6H.3	1.97937	8.611	1.64453	13.61	Protein Y106G6H.3
Q9U2W6	WBGene00004203	psa-1	Y113G7B.23	4.67916	4.8176	2.00264	10.5415	Protein Y113G7B.23
Q9U2U0	WBGene00006698	uaf-2	Y116A8C.35	1.85827	2.54233	1.0432	5.02985	Protein Y116A8C.35
Q9XXH7	WBGene00012468	Y17G7B.17	Y17G7B.17	3.59957	3.19567	3.93831	6.25316	Protein Y17G7B.17
Q9XXI9	WBGene00003154	mcm-2	Y17G7B.5	2.16285	3.40038	2.49091	4.43838	Protein Y17G7B.5a
Q9XW20	WBGene00012481	Y18D10A.11	Y18D10A.11	2.34944	7.02138	1.25934	14.6595	Protein Y18D10A.11
Q9XW17	WBGene00012484	car-1	Y18D10A.17	2.63698	3.09529	1.74355	7.92319	Protein Y18D10A.17
O62415	WBGene00003090	lys-1	Y22F5A.4	2.56847	1.64506	2.19661	6.88147	Protein Y22F5A.4
Q9XWU9	WBGene00012557	Y37D8A.19	Y37D8A.19	6.3926	7.49623	3.28038	10.8319	Protein Y37D8A.19
Q9XTJ6	WBGene00000475	cey-4	Y39A1C.3	2.14922	4.5026	1.55998	12.292	Protein Y39A1C.3
Q9NES7	WBGene00012664	Y39B6A.1	Y39B6A.1	0.625658	0.795008	1.0476	3.9146	Protein Y39B6A.1
O45924	WBGene00012713	Y39E4A.3	Y39E4A.3	1.15584	3.11565	0.931394	6.24393	Protein Y39E4A.3a
Q9NAI5	WBGene00012722	Y39G8B.1	Y39G8B.1	2.26019	4.15879	1.32782	4.10709	Protein Y39G8B.1a
O45934	WBGene00012803	Y43F4B.5	Y43F4B.5	1.61343	5.06298	1.15778	5.82167	Protein Y43F4B.5a
B7FAR9	WBGene00012812	Y43F8B.1	Y43F8B.1	5.72681	4.07021	3.26781	3.76462	Protein Y43F8B.1d
Q9U2D6	WBGene00012901	Y46G5A.10	Y46G5A.10	2.06636	2.91055	1.43216	7.41857	Protein Y46G5A.10
B2FDA8	WBGene00004873	smc-3	Y47D3A.26	1.9361	5.0198	2.16129	9.10478	Protein Y47D3A.26b
B7WNB3	WBGene00013008	Y48E1B.9	Y48E1B.9	24.396	4.8916	6.92849	10.5787	Protein Y48E1B.9b
Q9XTT9	WBGene00004506	rpt-6	Y49E10.1	2.70309	6.12876	2.10093	10.278	Protein Y49E10.1
Q9XTU9	WBGene00013029	glrx-5	Y49E10.2	1.26686	3.1631	1.60157	7.25014	Protein Y49E10.2
Q9XXR4	WBGene00013077	Y51A2D.9	Y51A2D.9	6.34844	8.87221	1.77711	14.6093	Protein Y51A2D.9
Q9XWH0	WBGene00013209	Y54G9A.6	Y54G9A.6	2.47558	3.38198	1.72716	6.26353	Protein Y54G9A.6
O02353	WBGene00013284	Y57A10C.6	Y57A10C.6	1.56328	3.94792	1.39777	4.85222	Protein Y57A10C.6
O18224	WBGene00013297	Y57G11B.5	Y57G11B.5	2.39716	7.04058	2.70593	13.6014	Protein Y57G11B.5
O18240	WBGene00004487	rps-18	Y57G11C.16	2.19027	5.43039	1.57462	19.7517	Protein Y57G11C.16
Q6IZD4	WBGene00001330	eps-8	Y57G11C.24	2.10558	2.34458	2.30704	6.08866	Protein Y57G11C.24h
Q9GRZ9	WBGene00013340	Y59A8A.3	Y59A8A.3	2.78583	5.09644	1.91909	11.107	Protein Y59A8A.3
Q9U1X9	WBGene00004410	rla-2	Y62E10A.1	1.53251	5.36983	1.28416	12.1065	Protein Y62E10A.1
Q9XWT5	WBGene00013391	Y62H9A.3	Y62H9A.3	2.45138	4.14126	1.58176	6.19443	Protein Y62H9A.3
Q9XWT4	WBGene00013392	Y62H9A.4	Y62H9A.4	2.49983	3.20554	0.943368	7.17591	Protein Y62H9A.4
Q9XWS6	WBGene00013393	Y62H9A.5	Y62H9A.5	2.58198	3.61869	2.59431	7.36895	Protein Y62H9A.5
Q9XWT3	WBGene00013394	Y62H9A.6	Y62H9A.6	2.51567	4.49228	1.14086	9.10248	Protein Y62H9A.6
C5VUK2	N/A	N/A	N/A	2.47772	4.69601	1.53853	5.08042	Protein Y67H2A.6b
A8WI97	WBGene00013481	Y69H2.3	Y69H2.3	N/A	8.1733	2.86294	8.41916	Protein Y69H2.3e
Q9XTG9	WBGene00004075	pod-1	Y76A2B.1	3.33568	4.82232	2.31223	8.05559	Protein Y76A2B.1
B6VQ97	WBGene00006787	unc-52	ZC101.2	2.26493	2.81811	1.80134	5.73077	Protein ZC101.2d
Q23258	WBGene00013867	ZC373.2	ZC373.2	4.81935	13.7271	2.73077	19.4045	Protein ZC373.2
Q23315	WBGene00001337	ers-2	ZC434.5	2.5524	4.16928	2.09141	9.04959	Protein ZC434.5
Q23385	WBGene00014207	ZK1058.9	ZK1058.9	2.97882	2.987	2.93995	6.61915	Protein ZK1058.9
Q09648	WBGene00014233	ZK1128.7	ZK1128.7	3.66561	4.19012	1.26785	9.44156	Protein ZK1128.7
Q7K7B6	WBGene00006876	vab-10	ZK1151.1	1.99172	1.81043	1.88327	5.13508	Protein ZK1151.1b
Q6EUT7	WBGene00006876	vab-10	ZK1151.1	1.99108	1.82156	1.87506	5.19385	Protein ZK1151.1g
Q9XTP9	WBGene00014262	ZK1321.4	ZK1321.4	1.46713	1.43725	1.30451	4.14037	Protein ZK1321.4
Q23451	WBGene00013924	rad-23	ZK20.3	3.09184	4.33615	0.981306	5.7841	Protein ZK20.3
O18673	WBGene00001488	frm-1	ZK270.2	4.75739	5.9632	2.85915	6.65659	Protein ZK270.2a
Q23571	WBGene00014054	ZK669.4	ZK669.4	1.95935	1.94078	1.22806	6.50311	Protein ZK669.4
Q23621	WBGene00014095	ZK829.4	ZK829.4	2.02831	4.27377	1.41521	8.45346	Protein ZK829.4
Q8IU00	WBGene00022257	puf-11	Y73B6BL.38	4.32932	2.38124	1.05102	5.82063	Puf (Pumilio/fbf) domain-containing protein 11
Q94230	WBGene00004046	plp-1	F45E4.2	2.58679	5.60929	2.34572	10.6404	Pur alpha like protein protein 1
P91917	WBGene00012344	tag-210	W08E3.3	1.7108	4.03286	1.50685	5.89442	Putative GTP-binding protein tag-210
Q9NG00	N/A	N/A	N/A	1.9823	2.54357	1.69625	4.93313	Putative integrin-linked kinase
Q09221	WBGene00015061	tag-308	B0228.4	1.80928	1.69415	1.80285	3.97317	Putative protein tag-308
P91277	WBGene00017816	F26B1.2	F26B1.2	1.56373	2.76396	1.76569	8.20819	Putative uncharacterized protein
Q21284	WBGene00019492	K07E3.4	K07E3.4	1.60802	1.79764	1.62614	3.91765	Putative uncharacterized protein
Q18599	WBGene00016630	C44B7.10	C44B7.10	1.74678	4.59846	1.78492	9.39144	Putative uncharacterized protein
Q9N3H3	WBGene00021800	Y53G8AL.2	Y53G8AL.2	1.79089	2.40603	1.45638	8.9695	Putative uncharacterized protein
Q21481	WBGene00000991	dhs-28	M03A8.1	1.81963	3.35497	2.41717	4.57373	Putative uncharacterized protein
Q21000	WBGene00019064	F58G4.1	F58G4.1	1.92336	2.06251	1.67107	4.72755	Putative uncharacterized protein
Q17539	WBGene00015282	C01B10.8	C01B10.8	2.00087	3.09267	2.47573	7.40435	Putative uncharacterized protein
O02642	WBGene00017759	F23H11.3	F23H11.3	2.00909	4.20806	1.58621	8.42389	Putative uncharacterized protein
Q21482	WBGene00001572	gei-15	M03A8.4	2.03395	1.52037	1.7718	4.26593	Putative uncharacterized protein
Q6AW03	WBGene00021355	Y37E3.17	Y37E3.17	2.07983	4.68708	1.62336	7.45521	Putative uncharacterized protein
Q9BKU3	WBGene00021351	Y37E3.10	Y37E3.10	2.08196	4.50611	1.50946	7.59282	Putative uncharacterized protein
B3WFT8	WBGene00015780	C14F11.4	C14F11.4	2.10076	1.82874	1.98917	5.41691	Putative uncharacterized protein
Q20330	WBGene00018350	F42C5.10	F42C5.10	2.10741	1.71326	1.70758	5.47727	Putative uncharacterized protein
Q19663	WBGene00017657	F21C10.7	F21C10.7	2.14798	2.45566	2.01089	5.71759	Putative uncharacterized protein
Q22781	WBGene00020812	T25G12.5	T25G12.5	2.15611	5.08663	1.73758	7.45766	Putative uncharacterized protein
Q20676	WBGene00018701	pccb-1	F52E4.1	2.19414	3.71716	2.38681	7.7043	Putative uncharacterized protein
O45012	WBGene00020915	W01B11.3	W01B11.3	2.20961	2.99355	1.61099	6.3083	Putative uncharacterized protein
Q18074	WBGene00015954	C18B2.3	C18B2.3	2.22913	2.67025	2.55546	7.13826	Putative uncharacterized protein
O61522	WBGene00017541	F17E9.4	F17E9.4	2.27173	7.1483	2.91169	24.0783	Putative uncharacterized protein
Q22860	WBGene00022151	Y71G12B.11	Y71G12B.11	2.28805	2.3857	1.82262	5.30313	Putative uncharacterized protein
Q95XN3	WBGene00022151	Y71G12B.11	Y71G12B.11	2.28931	2.26406	1.76965	5.20374	Putative uncharacterized protein
O02141	WBGene00016722	C46G7.2	C46G7.2	2.29903	1.60103	1.90244	5.58796	Putative uncharacterized protein
Q22505	WBGene00020511	T14G11.3	T14G11.3	2.30486	4.03817	2.46871	8.16086	Putative uncharacterized protein
O16259	WBGene00019983	R09E12.3	R09E12.3	2.34786	6.33758	2.17289	10.1286	Putative uncharacterized protein
Q9BPN5	WBGene00021305	Y32G9A.8	Y32G9A.8	2.35238	2.17903	1.81537	5.59002	Putative uncharacterized protein
Q19063	WBGene00017127	E04F6.8	E04F6.8	2.36188	9.27623	2.08316	28.114	Putative uncharacterized protein
O17338	WBGene00020732	T23E7.2	T23E7.2	2.37049	1.64264	1.85428	3.64277	Putative uncharacterized protein
Q9TXR9	WBGene00020732	T23E7.2	T23E7.2	2.46109	2.12783	3.06247	3.96255	Putative uncharacterized protein
A8WJD0	N/A	N/A	N/A	2.49741	2.99994	2.09414	7.22164	Putative uncharacterized protein
Q9N5B3	WBGene00021088	W08E12.7	W08E12.7	2.55262	10.8902	1.90515	14.035	Putative uncharacterized protein
Q9N4J8	WBGene00018782	F54A3.3	F54A3.3	2.57432	7.12817	2.03977	10.9387	Putative uncharacterized protein
Q9BKU5	WBGene00021350	Y37E3.8	Y37E3.8	2.5957	5.46307	1.78486	10.4577	Putative uncharacterized protein
Q19645	WBGene00017641	csr-1	F20D12.1	2.62454	1.9677	1.48098	5.90622	Putative uncharacterized protein
O44144	WBGene00016638	C44B12.5	C44B12.5	2.74219	6.69471	3.326	11.4917	Putative uncharacterized protein
B3CJ34	WBGene00021697	Y48G9A.3	Y48G9A.3	2.80447	4.54536	1.55938	9.29355	Putative uncharacterized protein
Q20711	WBGene00018744	F53B3.6	F53B3.6	2.86835	2.68783	2.99205	5.72891	Putative uncharacterized protein
Q8MXF1	WBGene00018991	F56F11.4	F56F11.4	2.91444	7.08593	1.96775	11.9784	Putative uncharacterized protein
Q95ZL8	WBGene00006803	unc-70	K11C4.3	2.9387	3.50534	2.37435	5.52577	Putative uncharacterized protein
Q9BIC3	WBGene00020347	T08B2.7	T08B2.7	2.95438	6.64126	1.80235	10.6517	Putative uncharacterized protein
Q9TYW4	WBGene00022049	Y66H1B.3	Y66H1B.3	3.03364	4.36921	2.72635	7.98883	Putative uncharacterized protein
Q19007	WBGene00017075	D2096.8	D2096.8	3.14669	6.99232	1.74434	13.6261	Putative uncharacterized protein
Q5WRT8	WBGene00019940	npp-21	R07G3.3	3.20246	6.48827	3.5567	7.80362	Putative uncharacterized protein
Q7YZM5	WBGene00020998	W03F8.10	W03F8.10	3.23208	2.9497	2.19236	7.02468	Putative uncharacterized protein
O16226	WBGene00016781	C49G7.3	C49G7.3	3.2723	2.8375	3.48213	4.7898	Putative uncharacterized protein
Q18529	WBGene00016534	C39D10.7	C39D10.7	3.59063	5.94446	4.1376	6.59435	Putative uncharacterized protein
O44145	WBGene00016636	C44B12.1	C44B12.1	3.66081	7.23275	3.74637	11.5757	Putative uncharacterized protein
Q20306	WBGene00018339	abcf-3	F42A10.1	3.68613	3.92252	1.62845	6.74001	Putative uncharacterized protein
Q9N350	WBGene00021943	Y55F3BR.6	Y55F3BR.6	3.76328	5.11812	2.03394	6.60427	Putative uncharacterized protein
Q86FP1	WBGene00022050	Y66H1B.5	Y66H1B.5	3.76428	3.59956	3.00541	7.54703	Putative uncharacterized protein
O16319	WBGene00015671	C10B5.3	C10B5.3	3.90602	3.62251	2.57035	8.3926	Putative uncharacterized protein
O01780	WBGene00021005	W03F11.1	W03F11.1	4.21129	5.33343	3.03137	7.84748	Putative uncharacterized protein
Q3Y403	WBGene00016568	C41G11.1	C41G11.1	4.59171	7.71259	1.81288	12.6814	Putative uncharacterized protein
B7CED8	WBGene00003153	mca-3	Y67D8C.10	4.63856	3.00183	2.31341	8.18341	Putative uncharacterized protein
Q9BL15	WBGene00021686	Y48G8AL.5	Y48G8AL.5	4.6523	4.4762	1.6903	11.1161	Putative uncharacterized protein
Q9N2K6	WBGene00021826	Y54E10A.3	Y54E10A.3	4.97671	5.26365	1.96301	14.3268	Putative uncharacterized protein
Q9BKX4	WBGene00021263	Y22D7AR.10	Y22D7AR.10	6.14926	8.36256	3.8874	12.2791	Putative uncharacterized protein
Q18805	WBGene00016893	C53B7.2	C53B7.2	6.47854	8.28779	3.47398	7.55046	Putative uncharacterized protein
Q27GT6	WBGene00044773	C08A9.10	C08A9.10	8.12209	12.8375	2.3129	13.4063	Putative uncharacterized protein
Q94162	WBGene00015683	C10G8.4	C10G8.4	10.3652	7.5325	6.84675	22.6388	Putative uncharacterized protein
Q9N5S7	WBGene00018656	F49H12.5	F49H12.5	0.57292	0.65667	0.991077	2.38231	Putative uncharacterized protein
Q9TXU7	WBGene00019162	H06H21.3	H06H21.3	1.15997	4.80208	0.985513	5.50352	Putative uncharacterized protein
O45011	WBGene00021128	W10C8.5	W10C8.5	1.17933	1.89654	1.01756	4.49918	Putative uncharacterized protein
Q9GZH4	WBGene00020683	T22D1.4	T22D1.4	1.252	4.47364	1.40469	14.4304	Putative uncharacterized protein
Q17543	WBGene00015278	C01B10.3	C01B10.3	1.33677	2.44234	1.00366	2.83167	Putative uncharacterized protein
Q8ITW0	WBGene00015344	C02E11.1	C02E11.1	1.3619	6.45245	1.86603	16.7221	Putative uncharacterized protein
Q9N4H7	WBGene00022119	Y71F9AL.17	Y71F9AL.17	1.3661	3.87678	1.436	9.1625	Putative uncharacterized protein
Q22993	WBGene00018811	pmt-2	F54D11.1	1.3753	1.35041	1.01133	3.02069	Putative uncharacterized protein
Q18036	WBGene00015810	C16A3.5	C16A3.5	1.3808	4.24789	1.40822	9.04158	Putative uncharacterized protein
Q23487	WBGene00022738	ZK418.9	ZK418.9	1.38385	3.18415	1.96444	5.9001	Putative uncharacterized protein
Q21742	WBGene00019890	R05F9.6	R05F9.6	1.47871	2.62212	0.92903	6.5331	Putative uncharacterized protein
Q21233	WBGene00019401	nuo-4	K04G7.4	1.53237	3.41351	1.30031	5.6446	Putative uncharacterized protein
Q20486	WBGene00018522	F46H5.7	F46H5.7	1.53489	1.44592	1.17379	5.13084	Putative uncharacterized protein
Q966J6	WBGene00018257	F41B4.1	F41B4.1	1.54207	2.60599	1.41182	5.64197	Putative uncharacterized protein
C7IVR9	N/A	N/A	N/A	1.59876	1.94268	1.05866	5.29265	Putative uncharacterized protein
Q4W5R4	WBGene00022184	Y71H2AM.19	Y71H2AM.19	1.77875	2.28217	1.14018	5.01261	Putative uncharacterized protein
Q65XX4	WBGene00021641	Y47G6A.15	Y47G6A.15	1.83389	1.72808	1.0677	9.17007	Putative uncharacterized protein
Q95XN1	WBGene00022150	Y71G12B.10	Y71G12B.10	2.15473	3.60527	1.08487	12.3132	Putative uncharacterized protein
Q21243	WBGene00019406	K05F1.3	K05F1.3	2.19176	5.35591	1.12859	11.2706	Putative uncharacterized protein
P91020	WBGene00015565	C07D8.6	C07D8.6	2.21838	5.97647	1.31882	11.3025	Putative uncharacterized protein
O44549	WBGene00019433	K06A5.6	K06A5.6	2.2314	4.86149	1.06697	6.96878	Putative uncharacterized protein
O01602	WBGene00020417	nuo-2	T10E9.7	2.45644	2.22074	1.07575	4.96909	Putative uncharacterized protein
Q23604	WBGene00022822	ZK813.3	ZK813.3	2.53547	5.22797	0.84891	6.09023	Putative uncharacterized protein
Q95XR0	WBGene00021466	Y39G10AR.8	Y39G10AR.8	2.64353	3.79401	1.12972	9.54148	Putative uncharacterized protein
Q9N362	WBGene00021930	Y55F3AM.13	Y55F3AM.13	2.65979	4.04746	N/A	13.832	Putative uncharacterized protein
O61880	WBGene00019097	F59B1.2	F59B1.2	2.69017	2.70223	0.957197	3.21478	Putative uncharacterized protein
Q23044	WBGene00020674	T22B7.7	T22B7.7	2.74236	1.35358	1.31288	8.07886	Putative uncharacterized protein
O45148	WBGene00020950	W02F12.5	W02F12.5	3.0275	4.09792	1.36665	7.93269	Putative uncharacterized protein
Q9TXI4	WBGene00017734	F23C8.5	F23C8.5	3.06574	6.44769	1.38667	15.3297	Putative uncharacterized protein
O45181	WBGene00019510	K07H8.10	K07H8.10	3.92839	5.6839	1.18435	9.68969	Putative uncharacterized protein
Q95QL4	WBGene00017361	F10E9.12	F10E9.12	N/A	20.5352	N/A	6.37194	Putative uncharacterized protein
Q7JP80	WBGene00020481	T13C2.6	T13C2.6	N/A	5.51395	2.84299	14.658	Putative uncharacterized protein
Q9GYI1	WBGene00017925	F29B9.11	F29B9.11	N/A	9.80443	2.30375	10.6746	Putative uncharacterized protein
Q09486	WBGene00016274	C30G12.2	C30G12.2	1.48715	0.383701	0.834341	N/A	Putative uncharacterized protein C30G12.2
O44954	WBGene00016392	sdha-2	C34B2.7	1.64759	3.27229	1.66143	6.14537	Putative uncharacterized protein C34B2.7
Q2Q3C7	N/A	N/A	N/A	2	7.7229	2.94778	13.9163	Putative uncharacterized protein D1005.1 (Fragment)
O02158	WBGene00020382	T09B4.8	T09B4.8	1.47049	1.19472	0.894679	2.99761	Putative uncharacterized protein T09B4.8
Q9TZS5	WBGene00020391	T10B5.5	T10B5.5	1.74913	5.55845	1.67799	9.02112	Putative uncharacterized protein T10B5.5
Q23050	WBGene00020808	T25F10.6	T25F10.6	1.94281	1.79391	1.8615	4.62824	Putative uncharacterized protein T25F10.6
Q8ITY2	WBGene00021043	W05G11.6	W05G11.6	1.30629	2.09552	1.10211	4.80348	Putative uncharacterized protein W05G11.6
O44906	WBGene00021043	W05G11.6	W05G11.6	1.42111	2.04404	1.21111	5.3432	Putative uncharacterized protein W05G11.6
Q8ITY0	WBGene00021043	W05G11.6	W05G11.6	1.57714	1.93969	1.21111	5.3432	Putative uncharacterized protein W05G11.6
Q23179	WBGene00021048	W05H9.1	W05H9.1	10.3833	9.71625	3.84786	10.9796	Putative uncharacterized protein W05H9.1
O17732	WBGene00004258	pyc-1	D2023.2	1.81155	2.75649	1.10232	6.03711	Pyruvate carboxylase 1
O44451	WBGene00015413	C04C3.3	C04C3.3	2.39492	3.69043	1.60326	7.91502	Pyruvate dehydrogenase E1 component subunit beta, mitochondrial
B7WNA0	WBGene00009126	F25H5.3	F25H5.3	1.74962	3.499	1.6473	5.7977	Pyruvate kinase
Q22038	WBGene00004357	rho-1	Y51H4A.3	3.80164	6.33985	2.97006	23.3151	Ras-like GTP-binding protein rhoA
Q86S80	WBGene00004373	rme-1	W06H8.1	2.3928	4.1896	1.60308	8.48325	Receptor mediated endocytosis protein 1, isoform f
O44191	WBGene00004374	rme-2	T11F8.3	3.71696	5.33188	3.29929	11.6312	Receptor mediated endocytosis protein 2
Q18211	WBGene00004304	ran-3	C26D10.1	1.99906	6.30047	2.0278	5.82387	Regulator of chromosome condensation
Q03604	WBGene00004391	rnr-1	T23G5.1	2.43452	4.62157	1.89658	9.44968	Ribonucleoside-diphosphate reductase large subunit
O01869	WBGene00004479	rps-10	D1007.6	1.85599	7.69335	1.92973	12.6976	Ribosomal protein, small subunit protein 10
O17218	WBGene00004491	rps-22	F53A3.3	1.44049	4.33822	1.24272	10.8789	Ribosomal protein, small subunit protein 22, isoform a
Q1XFY9	WBGene00004493	rps-24	T07A9.11	1.95473	4.48598	1.59315	7.99069	Ribosomal protein, small subunit protein 24
Q27462	N/A	N/A	N/A	2.56907	9.26033	1.63866	12.766	Rotamase
Q22053	WBGene00001423	fib-1	T01C3.7	2.15206	2.88263	1.90174	7.33977	rRNA 2'-O-methyltransferase fibrillarin
Q86NI4	WBGene00015540	C06E7.3	C06E7.3	1.46897	2.62723	1.03373	6.22632	S-adenosylmethionine synthetase
P50432	WBGene00003214	mel-32	C05D11.11	1.29908	2.64123	1.00974	6.29337	Serine hydroxymethyltransferase
Q27498	WBGene00002363	let-92	F38H4.9	1.63603	5.52469	1.65023	9.16771	Serine/threonine protein phosphatase
P34331	WBGene00004042	plk-1	C14B9.4	N/A	2.14548	2.09794	5.67655	Serine/threonine-protein kinase plk-1
Q03563	WBGene00004980	spk-1	B0464.5	N/A	7.06027	1.30983	12.8896	Serine/threonine-protein kinase spk-1
Q21746	WBGene00019893	sgt-1	R05F9.10	3.41543	7.18744	1.86758	10.7218	Small glutamine-rich tetratrico repeat protein protein 1
Q21408	WBGene00004951	spc-1	K10B3.10	4.38797	4.14124	2.7088	9.13988	Spectrin protein 1
P91349	WBGene00004955	spd-5	F56A3.4	3.0709	5.16622	2.13736	7.85719	Spindle-defective protein 5
Q18212	WBGene00001840	hel-1	C26D10.2	2.20053	6.14364	1.9102	10.9593	Spliceosome RNA helicase BAT1 homolog
P90978	WBGene00006697	uaf-1	Y92C3B.2	1.98609	3.92095	1.6674	4.04275	Splicing factor U2AF 65 kDa subunit
Q17322	N/A	N/A	N/A	3.685	4.46612	1.90887	9.73831	STE12 transcriptional activator
A7LPC8	WBGene00006063	sto-1	F08C6.4	3.54041	4.1542	2.50763	8.10629	Stomatin protein 1, isoform b
Q20363	WBGene00004798	sip-1	F43D9.4	4.60346	6.17558	2.1407	13.9414	Stress-induced protein 1
Q09508	WBGene00015391	sdha-1	C03G5.1	1.71414	3.37124	1.48375	5.54308	Succinate dehydrogenase [ubiquinone] flavoprotein subunit, mitochondrial
Q09545	WBGene00006433	sdhb-1	F42A8.2	1.3423	3.40665	1.06852	5.99201	Succinate dehydrogenase [ubiquinone] iron-sulfur subunit, mitochondrial
Q95017	WBGene00006706	ubc-9	F29B9.6	6.38742	8.67274	1.97087	11.4233	SUMO-conjugating enzyme UBC9
P41988	WBGene00000377	cct-1	T05C12.7	2.60015	6.54139	1.91412	8.9336	T-complex protein 1 subunit alpha
P47207	WBGene00011889	T21B10.7	T21B10.7	2.76791	6.30616	2.08379	9.35558	T-complex protein 1 subunit beta
P47208	WBGene00000379	cct-4	K01C8.10	2.63035	8.76397	1.69389	11.436	T-complex protein 1 subunit delta
P47209	WBGene00000380	cct-5	C07G2.3	2.18008	6.84934	1.80999	10.1474	T-complex protein 1 subunit epsilon
Q9N358	WBGene00021934	Y55F3AR.3	Y55F3AR.3	2.5114	8.69846	2.14153	12.3575	T-complex protein 1 subunit theta
P46550	WBGene00000381	cct-6	F01F1.8	2.31702	7.46841	1.86761	10.0832	T-complex protein 1 subunit zeta
Q95ZL4	WBGene00006508	tag-163	M01E11.7	1.73149	1.51296	2.24357	2.97047	Temporarily assigned gene name protein 163, isoform a
Q22508	WBGene00006408	tag-18	T14G12.3	2.04418	1.6765	1.54655	5.92717	Temporarily assigned gene name protein 18
Q8MNT0	WBGene00017904	lim-8	F28F5.3	3.0556	2.82499	1.89705	7.25506	Temporarily assigned gene name protein 204, isoform c
Q1XFY2	WBGene00018374	tag-343	F43B10.2	2.65576	2.59184	1.71064	6.43974	Temporarily assigned gene name protein 343, isoform b
P52709	WBGene00006617	trs-1	C47D12.6	1.95454	5.03086	1.43546	8.02623	Threonyl-tRNA synthetase, cytoplasmic
P54811	WBGene00007352	cdc-48.1	C06A1.1	2.75208	6.90778	1.94525	10.7697	Transitional endoplasmic reticulum ATPase homolog 1
P54812	WBGene00008053	cdc-48.2	C41C4.8	2.58611	6.40526	1.97329	10.5718	Transitional endoplasmic reticulum ATPase homolog 2
Q93573	WBGene00009122	tct-1	F25H2.11	2.60688	7.16355	1.76071	8.67695	Translationally-controlled tumor protein homolog
P34500	WBGene00010539	K03H1.4	K03H1.4	3.07619	10.4072	2.53081	14.3849	Transthyretin-like protein 2
Q22866	WBGene00002978	lev-11	Y105E8B.1	1.84047	1.61161	1.52528	4.06798	Tropomyosin isoforms a/b/d/f
Q27249	WBGene00002978	lev-11	Y105E8B.1	1.69604	2.05903	1.43022	3.27224	Tropomyosin isoforms c/e
P34690	WBGene00006529	tba-2	C47B2.3	1.58997	3.77334	1.15575	7.69175	Tubulin alpha-2 chain
P12456	WBGene00003171	mec-7	ZK154.3	1.35149	2.65209	1.17939	7.51122	Tubulin beta-1 chain
P52275	WBGene00006537	tbb-2	C36E8.5	1.35373	3.36802	1.11821	7.96413	Tubulin beta-2 chain
Q19328	WBGene00006626	tsn-1	F10G7.2	2.68425	4.84165	1.83883	8.65011	Tudor staphylococcal nuclease homolog protein 1
O01497	WBGene00016419	tyr-4	C34G6.2	2.01537	1.22317	1.09229	4.10133	Tyrosinase protein 4
O44512	WBGene00002162	isp-1	F42G8.12	1.32835	3.69073	0.914272	6.76266	Ubiquinol-cytochrome c reductase iron-sulfur subunit
P14792	WBGene00006727	ubq-1	F25B5.4	3.68149	4.53694	1.76129	8.16465	Ubiquitin
Q17361	WBGene00006856	usp-14	C13B4.2	3.50303	4.1694	1.50879	9.49486	Ubiquitin carboxyl-terminal hydrolase 14
Q21633	WBGene00006713	ubc-18	R01H2.6	2.39919	6.98476	2.55628	23.4483	Ubiquitin conjugating enzyme protein 18
C1P636	WBGene00006699	uba-1	C47E12.5	1.78438	5.84117	1.95049	10.134	Ubiquitin-activating enzyme E1
Q09475	WBGene00016194	C28H8.3	C28H8.3	1.55915	3.78108	1.95243	7.57075	Uncharacterized helicase C28H8.3
Q21276	WBGene00010627	K07C5.4	K07C5.4	2.74096	2.56885	2.60724	6.97764	Uncharacterized NOP5 family protein K07C5.4
Q93761	WBGene00009973	F53C11.3	F53C11.3	1.44544	3.03169	1.07123	5.51808	Uncharacterized oxidoreductase F53C11.3
P90850	WBGene00009158	F26E4.3	F26E4.3	2.26036	2.30201	1.77325	5.47302	Uncharacterized peptidase C1-like protein F26E4.3
P98080	WBGene00018963	ucr-1	F56D2.1	2.7786	4.10909	1.65108	5.50863	Uncharacterized peptidase-like protein F56D2.1
P34255	WBGene00015125	B0303.3	B0303.3	2.44118	3.50555	1.57658	7.39482	Uncharacterized protein B0303.3
Q05036	WBGene00016250	C30C11.4	C30C11.4	3.07495	7.27454	1.82191	9.96544	Uncharacterized protein C30C11.4
P41847	WBGene00020604	T20B12.7	T20B12.7	1.88455	4.37444	0.963878	8.1038	Uncharacterized protein T20B12.7
Q23280	WBGene00022599	ZC395.10	ZC395.10	2.0871	6.67379	1.99048	12.1528	Uncharacterized protein ZC395.10
Q17489	WBGene00006780	unc-44	B0350.2	2.04053	1.91404	3.31091	4.37603	Uncoordinated protein 44, isoform a
O76566	WBGene00006825	unc-96	F13C5.6	2.10493	1.55295	1.41536	5.53748	Uncoordinated protein 96, isoform a
O62053	WBGene00007458	C08F11.11	C08F11.11	3.04689	20.3057	2.83099	22.463	UPF0375 protein C08F11.11
O45941	WBGene00012878	Y45F10C.2	Y45F10C.2	2.97032	4.409	1.57164	8.27559	UPF0375 protein Y45F10C.2
O45944	WBGene00012880	Y45F10C.4	Y45F10C.4	3.9213	11.8946	4.0601	18.9625	UPF0375 protein Y45F10C.4
Q86NF7	N/A	N/A	N/A	1.99568	1.80652	1.88327	5.13508	VAB-10B protein
Q95X44	WBGene00006917	vha-8	C17H12.14	1.86317	4.29225	2.19426	10.6894	Vacuolar h atpase protein 8
Q9U1Q4	WBGene00006936	vrs-2	Y87G2A.5	2.16578	5.14627	1.9381	8.75493	Valyl-tRNA synthetase
Q65XX1	WBGene00006888	vbh-1	Y54E10A.9	1.94966	2.16964	1.08718	4.65038	Vasa-and belle-like helicase protein 1, isoform c
O16646	WBGene00006924	vig-1	F56D12.5	3.4633	5.59217	1.58599	8.33395	Vig (Drosophila vasa intronic gene) ortholog protein 1, isoform a
P19826	WBGene00000942	deb-1	ZC477.9	2.02223	2.08365	1.67717	4.3088	Vinculin
A7LPD7	WBGene00006926	vit-2	C42D8.2	2.88996	7.90429	2.93128	11.6098	Vitellogenin structural genes (Yolk protein genes) protein 2, isoform b
P55155	WBGene00006925	vit-1	K09F5.2	2.68662	7.47655	2.85023	11.0271	Vitellogenin-1
P05690	WBGene00006926	vit-2	C42D8.2	2.88583	8.05416	2.96787	11.7159	Vitellogenin-2
Q9N4J2	WBGene00006927	vit-3	F59D8.1	2.7877	7.77621	2.89851	13.2466	Vitellogenin-3
P18947	WBGene00006928	vit-4	F59D8.2	2.80721	7.68335	2.71501	12.8833	Vitellogenin-4
P06125	WBGene00006929	vit-5	C04F6.1	2.94489	8.06759	2.9028	13.1864	Vitellogenin-5
P18948	WBGene00006930	vit-6	K07H8.6	3.04028	8.32219	2.88143	12.8082	Vitellogenin-6
Q9XW92	WBGene00013025	vha-13	Y49A3A.2	1.73083	3.48377	2.03952	6.45813	V-type proton ATPase catalytic subunit A
P91306	WBGene00000473	cey-2	F46F11.2	2.91364	5.57122	2.12251	12.4675	Y-box protein 2
P91398	WBGene00000474	cey-3	M01E11.5	3.13171	5.10848	1.74621	11.5404	Y-box protein 3
Q95XQ8	WBGene00003156	mcm-4	Y39G10AR.14	2.10693	3.67432	1.10538	7.00481	Yeast mcm (Licensing factor) related protein 4
O16297	WBGene00003159	mcm-7	F32D1.10	2.63723	2.79058	2.03652	5.11614	Yeast mcm (Licensing factor) related protein 7
Q19203	WBGene00006827	unc-98	F08C6.7	2.08604	1.24355	1.59458	4.04793	Zinc finger protein unc-98
Q93243	WBGene00003553	nas-37	C17G1.6	2.53761	4.03192	3.18483	9.45666	Zinc metalloproteinase nas-37
