# Supplementary material for: Widespread Protein Aggregation as an Inherent Part of Aging in C. elegans
Source: PLoS Biol. 2010 Aug 10;8(8):e1000450. doi: 10.1371/journal.pbio.1000450 (PMC2919420; doi:10.1371/journal.pbio.1000450)
Supplement: Table S2 — Cytoskeletal proteins identified in the insoluble fraction. (0.07 MB XLS) [file pbio.1000450.s010.xls]

## Sheet: Sheet1
Table S2: Cytoskeletal proteins identified in the insoluble fraction
				Experiment 1	Experiment 2
Uniprot ID	Gene WB ID	Gene name	Sequence name	gon-2(-) aged/young	glp-1(-) aged/young	protein name
Q17409	N/A	N/A	N/A	1.49704	1.09489	Alpha-1 tubulin
P34690	WBGene00006529	tba-2	C47B2.3	1.58997	1.15575	Tubulin alpha-2 chain
P91910	WBGene00003175	mec-12	C44B11.3	1.56607	0.797246	Alpha tubulin (Tba-3)
P12456	WBGene00003171	mec-7	ZK154.3	1.35149	1.17939	Tubulin beta-1 chain
P52275	WBGene00006537	tbb-2	C36E8.5	1.35373	1.11821	Tubulin beta-2 chain
P10983	WBGene00000063	act-1	T04C12.6	2.25896	0.899527	Actin-1/3
P02567	WBGene00002348	let-75	R06C7.10	1.98373	1.777	Myosin-1
P12845	WBGene00003514	myo-2	T18D3.4	1.93395	1.74561	Myosin-2
P12844	WBGene00003515	myo-3	K12F2.1	1.87972	1.28189	Myosin-3
P02566	WBGene00006789	unc-54	F11C3.3	1.52317	0.996291	Myosin-4
Q09510	WBGene00003372	mlc-4	C56G7.1	2.15015	1.13215	Probable myosin regulatory light chain
P19625	WBGene00003369	mlc-1	C36E6.3	1.46191	0.967761	Myosin regulatory light chain 1
P19626	WBGene00003370	mlc-2	C36E6.5	1.46191	0.983016	Myosin regulatory light chain 2
Q22866	WBGene00002978	lev-11	Y105E8B.1	1.84047	1.52528	Tropomyosin isoforms a/b/d/f
Q27249	WBGene00002978	lev-11	Y105E8B.1	1.69604	1.43022	Tropomyosin isoforms c/e
P10567	WBGene00006754	unc-15	F07A5.7	1.83061	1.25788	Paramyosin
O02365	WBGene00003485	mua-6	W10G6.3	2.51098	2.31279	Intermediate filament protein ifa-2
Q21065	WBGene00002051	ifa-3	F52E10.5	2.61759	2.86211	Intermediate filament protein ifa-3
P90900	WBGene00002052	ifa-4	K05B2.3	3.62855	2.65394	Intermediate filament protein ifa-4
Q19289	WBGene00002053	ifb-1	F10C1.2	3.19933	3.07353	Intermediate filament protein ifb-1
Q19286	WBGene00002054	ifb-2	F10C1.7	2.59109	1.72398	Intermediate filament protein ifb-2
O45168	WBGene00002055	ifc-1	F37B4.2	1.64926	1.33588	Intermediate filament protein ifc-1
Q21067	WBGene00002056	ifc-2	M6.1	1.68456	1.40217	Intermediate filament protein ifc-2
Q86DC6	WBGene00002057	ifd-1	R04E5.10	2.29157	1.7201	Intermediate filament protein ifd-1
Q19782	WBGene00002058	ifd-2	F25E2.4	3.3314	2.21483	Intermediate filament protein ifd-2
Q09501	WBGene00002067	ifp-1	C43C3.1	1.79005	1.55565	Intermediate filament protein ifp-1
Q7Z2A3	WBGene00002056	ifc-2	M6.1	4.58415	2.79451	Intermediate filament, c protein 2, isoform c
Q21443	WBGene00003052	lmn-1	DY3.2	3.80455	2.96355	Lamin-1
