# Supplementary material for: Widespread Protein Aggregation as an Inherent Part of Aging in C. elegans
Source: PLoS Biol. 2010 Aug 10;8(8):e1000450. doi: 10.1371/journal.pbio.1000450 (PMC2919420; doi:10.1371/journal.pbio.1000450)
Supplement: Table S3 — Age-dependent aggregation-prone proteins identified as significantly regulated in daf-2(e1370) versus daf-16(mu86) ; daf-2(e1370) microarrays (Shaw et al. 2007 [47] ). Microarray data from Shaw et al. comparing daf-2(e1370) versus daf-16(mu86); daf-2(e1370) identified 1,570 genes up-regulated and 796 down-regulated in daf-2 mutants (q<0.1, 17,965 genes in total). The mRNA levels of 457 age-dependent aggregation-prone proteins were evaluated in these microarrays. We note that mRNA levels of rho-1 were down-regulated in daf-2(−) mutants, but the protein levels of RHO-1 remained unchanged as detected by Western blot possibly reflecting the variation between mRNA and protein levels as previously described in Gygi et al. (1999) Mol Cell Biol 19: 1720–1730. (0.10 MB XLS) [file pbio.1000450.s011.xls]

## Sheet: Sheet1
Table S3: Age-dependent aggregation-prone proteins identified as significantly regulated in daf-2(e1370) versus daf-16(mu86); daf-2(e1370) microarrays (Shaw et al. 2007)
Uniprot ID	Gene WB ID	Gene name	Sequence name	# Sig. Probes	% Probe sign agreement	Average fold change	Protein name
O16226	WBGene00016781	C49G7.3	C49G7.3	2	1	0.25258	Putative uncharacterized protein
Q22038	WBGene00004357	rho-1	Y51H4A.3	1	1	0.285559	Ras-like GTP-binding protein rhoA
O01761	WBGene00006820	unc-89	C09D1.1	2	1	0.455508	Muscle M-line assembly protein unc-89
Q9N358	WBGene00021934	Y55F3AR.3	Y55F3AR.3	2	1	0.467333	T-complex protein 1 subunit theta
P91374	WBGene00004427	rpl-15	K11H12.2	2	1	0.494035	60S ribosomal protein L15
P34334	WBGene00004433	rpl-21	C14B9.7	2	1	0.505044	60S ribosomal protein L21
P11141	WBGene00002010	hsp-6	C37H5.8	2	1	0.511595	Heat shock 70 kDa protein F, mitochondrial
Q19877	WBGene00004492	rps-23	F28D1.7	2	1	0.539704	40S ribosomal protein S23
Q9NLD1	WBGene00002000	hrp-2	F58D5.1	2	1	0.545639	Protein F58D5.1a
Q9BKU3	WBGene00021351	Y37E3.10	Y37E3.10	2	1	0.564697	Putative uncharacterized protein
O61955	WBGene00002061	ife-3	B0348.6	4	1	0.569627	Eukaryotic translation initiation factor 4E-3
Q19286	WBGene00002054	ifb-2	F10C1.7	4	1	0.586154	Intermediate filament protein ifb-2
Q23315	WBGene00001337	ers-2	ZC434.5	2	1	0.593918	Protein ZC434.5
Q22099	WBGene00002238	krs-1	T02G5.9	2	1	0.603155	Lysyl-tRNA synthetase
P48158	WBGene00004435	rpl-23	B0336.10	1	1	0.605067	60S ribosomal protein L23
Q21351	WBGene00010677	K08F4.2	K08F4.2	2	1	0.623489	Protein K08F4.2
O01802	WBGene00004418	rpl-7	F53G12.10	2	1	0.628017	60S ribosomal protein L7
Q7K7B6	WBGene00006876	vab-10	ZK1151.1	2	1	0.633852	Protein ZK1151.1b
Q6EUT7	WBGene00006876	vab-10	ZK1151.1	2	1	0.633852	Protein ZK1151.1g
Q09581	WBGene00002266	lec-3	ZK892.1	6	1	0.650529	32 kDa beta-galactoside-binding lectin lec-3
P14792	WBGene00006728	ubq-1	ZK1010.1	2	1	0.655547	Ubiquitin
Q966C6	WBGene00004419	rpl-7A	Y24D9A.4	4	1	0.662112	60S ribosomal protein L7a
Q20684	WBGene00002265	lec-2	F52H3.7	4	1	0.669122	Protein F52H3.7a
Q20655	WBGene00001502	ftt-2	F52D10.3	4	1	0.67836	14-3-3-like protein 2
Q95ZT1	WBGene00001502	ftt-2	F52D10.3	4	1	0.67836	Protein F52D10.3b
O76840	WBGene00016498	ppn-1	C37C3.6	3	1	0.681034	Papilin
O02141	WBGene00016722	C46G7.2	C46G7.2	2	1	0.682942	Putative uncharacterized protein
O18673	WBGene00001488	frm-1	ZK270.2	4	1	0.69085	Protein ZK270.2a
Q22866	WBGene00002978	lev-11	Y105E8B.1	2	1	0.692291	Tropomyosin isoforms a/b/d/f
O18240	WBGene00004487	rps-18	Y57G11C.16	2	1	0.733565	Protein Y57G11C.16
A7DT47	WBGene00004130	ketn-1	F54E2.3	4	0.75	0.747329	Kettin (Drosophila actin-binding) homolog protein 1, isoform a
O17338	WBGene00020732	T23E7.2	T23E7.2	8	0.875	0.811501	Putative uncharacterized protein
Q9TXR9	WBGene00020732	T23E7.2	T23E7.2	8	0.875	0.811501	Putative uncharacterized protein
B6VQ97	WBGene00006787	unc-52	ZC101.2	4	0.5	0.851345	Protein ZC101.2d
P91128	WBGene00004425	rpl-13	C32E8.2	4	0.5	0.880624	60S ribosomal protein L13
Q27527	WBGene00011884	enol-1	T21B10.2	4	0.5	1.1179	Enolase
Q23081	WBGene00022500	lfi-1	ZC8.4	3	0.666667	1.2031	Lin-5 (Five) interacting protein protein 1, isoform a
Q7JNN3	WBGene00022500	lfi-1	ZC8.4	3	0.666667	1.2031	Lin-5 (Five) interacting protein protein 1, isoform d
P34552	WBGene00007010	alx-1	R10E12.1	4	1	1.32925	Apoptosis-linked gene 2-interacting protein X 1
Q09EF5	WBGene00018051	dyf-14	F35D11.11	4	1	1.3892	Abnormal dye filling protein 14, isoform a (Fragment)
O62053	WBGene00007458	C08F11.11	C08F11.11	2	1	1.45197	UPF0375 protein C08F11.11
O02143	WBGene00004112	pqn-22	C46G7.4	2	1	1.51173	Prion-like-(Q/n-rich)-domain-bearing protein protein 22, isoform a
Q17849	WBGene00002023	hsp-25	C09B8.6	2	1	1.53382	Heat shock protein protein 25, isoform a
Q18625	WBGene00002267	lec-4	C44F1.3	2	1	1.54447	Protein C44F1.3
Q20330	WBGene00018350	F42C5.10	F42C5.10	2	1	1.54519	Putative uncharacterized protein
O45786	WBGene00011735	T12D8.8	T12D8.8	2	1	1.56336	Protein T12D8.8
Q23258	WBGene00013867	ZC373.2	ZC373.2	2	1	1.6431	Protein ZC373.2
O62390	WBGene00012185	W01F3.2	W01F3.2	2	1	1.68996	Protein W01F3.2
O62289	WBGene00010440	JC8.8	JC8.8	2	1	1.74548	Protein JC8.8
P46563	WBGene00017166	F01F1.12	F01F1.12	4	1	1.79834	Fructose-bisphosphate aldolase 2
O45941	WBGene00012878	Y45F10C.2	Y45F10C.2	2	1	1.85835	UPF0375 protein Y45F10C.2
Q9XWU9	WBGene00012557	Y37D8A.19	Y37D8A.19	2	1	2.00787	Protein Y37D8A.19
Q94215	WBGene00002274	lec-11	F38A5.3	4	1	2.16458	Galectin LEC-11
Q9TYY2	WBGene00000535	cpi-1	K08B4.6	2	1	2.28664	Cystatin
O16202	WBGene00003096	lys-7	C02A12.4	2	1	2.29728	Lysozyme protein 7
Q17625	WBGene00007295	C04C11.1	C04C11.1	2	1	2.33102	Protein C04C11.1a
Q95ZL8	WBGene00006803	unc-70	K11C4.3	2	1	2.39107	Putative uncharacterized protein
O16319	WBGene00015671	C10B5.3	C10B5.3	2	1	2.8032	Putative uncharacterized protein
Note: Microarray data from Shaw et al. comparing daf-2(e1370) versus daf-16(mu86); daf-2(e1370) identified 1570 genes up-regulated and 796 down-regulated
in daf-2 mutants (q<0.1, 17965 genes in total). The mRNA levels of 457 age-dependent aggregation-prone proteins were evaluated in these microarrays.
We note that mRNA levels of rho-1 were down-regulated in daf-2(-) mutants but the protein levels of RHO-1 remained unchanged as detected by western blot
possibly reflecting the variation between mRNA and protein levels as previously described in Gygi et al. (1999) Mol Cell Biol 19: 1720-1730.
	All Genes	Expected number	Actual number
		of aggregation-	of aggregation-
		prone proteins	prone proteins
Up	1570	40	23
Not changed	15599	397	399
Down	796	20	35
Total	17965	457	457
Chi-test	p-value = 0.0002
