# Supplementary material for: Widespread Protein Aggregation as an Inherent Part of Aging in C. elegans
Source: PLoS Biol. 2010 Aug 10;8(8):e1000450. doi: 10.1371/journal.pbio.1000450 (PMC2919420; doi:10.1371/journal.pbio.1000450)
Supplement: Table S7 — Primary and predicted secondary structures identified in aggregation-prone proteins. p values were calculated using the unequal variance t test. (0.03 MB XLS) [file pbio.1000450.s015.xls]

## Sheet: Sheet1
Table S7: Primary and predicted secondary structures identified in aggregation-prone proteins
	Insoluble set	Age-dependent insoluble set	Age-independent insoluble set	Proteome
Total proteins	711	461	250	7826
Average alanine content	0.081954	0.0809189	0.083744	0.0696082
P-value versus proteome	2.4321e-26	2.56073e-16	2.46265e-12
P-value versus non age-dependent set		0.215475
Average glycine content	0.0711685	0.0662277	0.0797129	0.0560765
P-value versus proteome	1.68384e-26	2.61818e-11	3.73572e-18
P-value versus non age-dependent set		3.37267e-06
Average valine content	0.0689011	0.0682595	0.0700107	0.0616024
P-value versus proteome	1.89761e-18	4.7681e-12	1.59459e-08
P-value versus non age-dependent set		0.297033
Average proline content	0.0441725	0.0444754	0.0436485	0.0492476
P-value versus proteome	1.27173e-08	2.04145e-05	3.50409e-05
P-value versus non age-dependent set		0.619987
Average aliphatic amino acid content	0.353225	0.346229	0.365323	0.322197
P-value versus proteome	4.68546e-40	6.78538e-17	4.88167e-30
P-value versus non age-dependent set		6.17109e-06
Average β-sheet content	0.164036	0.157805	0.174812	0.146398
P-value versus proteome	6.22139e-06	0.0168098	7.65154e-06
P-value versus non age-dependent set		0.0262705
Average number of β-sheet residues per 60 residue window	21.7008	21.3	22.3349	20.2359
P-value versus proteome	2.52174e-05	0.00900051	0.000217554
P-value versus non age-dependent set		0.13988
Average α-helical content	0.379495	0.388798	0.363406	0.385897
P-value versus proteome	0.349898	0.741676	0.0261316
P-value versus non age-dependent set		0.0516591
Note: P-values were calculated using the unequal variance t-test.
