# Supplementary material for: Widespread Protein Aggregation as an Inherent Part of Aging in C. elegans
Source: PLoS Biol. 2010 Aug 10;8(8):e1000450. doi: 10.1371/journal.pbio.1000450 (PMC2919420; doi:10.1371/journal.pbio.1000450)
Supplement: Table S8 — Proteins identified as aggregation-prone and identified in RNAi screens for increased polyglutamine aggregation (Nollen et al., 2004 [20] ). 156 out of 186 genes identified in Nollen et al. (2004) were present in our compiled mass spectrometry proteome dataset. Grey highlight marks proteins found in the age-dependent insoluble set. (*) Also found to increase lifespan when inhibited by RNAi. (0.14 MB XLS) [file pbio.1000450.s016.xls]

## Sheet: Sheet1
Table S8: Proteins identified as aggregation-prone and identified in RNAi screens for increased polyglutamine aggregation (Nollen et al., 2004)
Uniprot ID	Gene WB ID	Gene name	Sequence name	protein name
O76577	WBGene00004467	rpn-11	K07D4.3	26S proteasome non-ATPase regulatory subunit 14
P49196	WBGene00004481	rps-12	F54E7.2	40S ribosomal protein S12
Q9XVP0	WBGene00004484	rps-15	F36A2.6	40S ribosomal protein S15
Q22054	WBGene00004485	rps-16	T01C3.6	40S ribosomal protein S16
O18650	WBGene00004488	rps-19	T05F1.3	40S ribosomal protein S19
P51403	WBGene00004471	rps-2	C49H3.11	40S ribosomal protein S2
P49197	WBGene00004490	rps-21	F37C12.11	40S ribosomal protein S21
O45499	WBGene00004495	rps-26	F39B2.6	40S ribosomal protein S26
P48152	WBGene00004472	rps-3*	C23G10.3	40S ribosomal protein S3
P48154	WBGene00004470	rps-1	F56F3.5	40S ribosomal protein S3a
P49041	WBGene00004474	rps-5	T05E11.1	40S ribosomal protein S5
P46769	WBGene00004469	rps-0	B0393.1	40S ribosomal protein SA
Q93572	WBGene00004408	rpa-0	F25H2.10	60S acidic ribosomal protein P0
P91128	WBGene00004425	rpl-13	C32E8.2	60S ribosomal protein L13
P91374	WBGene00004427	rpl-15	K11H12.2	60S ribosomal protein L15
Q9BL19	WBGene00004429	rpl-17	Y48G8AL.8	60S ribosomal protein L17
O45946	WBGene00004430	rpl-18	Y45F10D.12	60S ribosomal protein L18
O44480	WBGene00004432	rpl-20	E04A4.8	60S ribosomal protein L18a
O02639	WBGene00004431	rpl-19	C09D4.5	60S ribosomal protein L19
P34334	WBGene00004433	rpl-21	C14B9.7	60S ribosomal protein L21
P48158	WBGene00004435	rpl-23	B0336.10	60S ribosomal protein L23
O01868	WBGene00004436	rpl-24.1	D1007.12	60S ribosomal protein L24
P34662	WBGene00004449	rpl-35	ZK652.4	60S ribosomal protein L35
P49405	WBGene00004416	rpl-5	F54C9.5	60S ribosomal protein L5
P47991	WBGene00004417	rpl-6	R151.3	60S ribosomal protein L6
O01802	WBGene00004418	rpl-7	F53G12.10	60S ribosomal protein L7
Q966C6	WBGene00004419	rpl-7A	Y24D9A.4	60S ribosomal protein L7a
Q9XVF7	WBGene00004413	rpl-2	B0250.1	60S ribosomal protein L8
P27604	WBGene00019322	K02F2.2	K02F2.2	Adenosylhomocysteinase
O01541	WBGene00000197	ars-2	F28H1.3	Alanyl trna synthetase protein 2
Q19126	WBGene00000207	asb-2*	F02E8.1	Atp synthase b homolog protein 2
Q9XXK1	WBGene00010419	phi-37*	H28O16.1	ATP synthase subunit alpha, mitochondrial
P46561	WBGene00000229	atp-2*	C34E10.6	ATP synthase subunit beta, mitochondrial
Q09544	WBGene00019061	F58F12.1	F58F12.1	ATP synthase subunit delta, mitochondrial
P29691	WBGene00001167	eft-2	F25H5.4	Elongation factor 2
P34339	WBGene00001209	egl-45*	C27D11.1	Eukaryotic translation initiation factor 3 subunit A
O17915	WBGene00004302	ran-1	K01G5.4	GTP-binding nuclear protein ran-1
P09446	WBGene00002005	hsp-1	F26D10.3	Heat shock 70 kDa protein A
P11141	WBGene00002010	hsp-6	C37H5.8	Heat shock 70 kDa protein F, mitochondrial
Q21568	WBGene00010896	M28.5	M28.5	NHP2-like protein 1 homolog
Q19713	WBGene00001498	frs-2	F22B5.9	Phenylalanyl-tRNA synthetase beta chain
Q09236	WBGene00015734	C13B9.3	C13B9.3	Probable coatomer subunit delta
Q21735	WBGene00004305	ran-4	R05D11.3	Probable nuclear transport factor 2
Q19626	WBGene00006921	vha-12*	F20B6.2	Probable V-type proton ATPase subunit B
Q22494	WBGene00020507	vha-15	T14F9.1	Probable V-type proton ATPase subunit H 2
O76371	WBGene00004505	rpt-5	F56H1.4	Proteasome regulatory particle, atpase-like protein 5
Q20938	WBGene00004462	rpn-6	F57B9.10	Proteasome regulatory particle, non-atpase-like protein 6, isoform a
O61792	WBGene00004464	rpn-8	R12E2.3	Proteasome regulatory particle, non-atpase-like protein 8
Q95005	WBGene00003925	pas-4	C36B1.4	Proteasome subunit alpha type-7
O62102	WBGene00003948	pbs-2	C47B2.4	Proteasome subunit beta type
Q9XVE9	WBGene00004426	rpl-14	C04F12.4	Protein C04F12.4
Q17763	WBGene00007385	atp-5*	C06H2.1	Protein C06H2.1
O45622	WBGene00010405	H19N07.1	H19N07.1	Protein H19N07.1
Q9U2U0	WBGene00006698	uaf-2	Y116A8C.35	Protein Y116A8C.35
O18240	WBGene00004487	rps-18	Y57G11C.16	Protein Y57G11C.16
Q95XR0	WBGene00021466	Y39G10AR.8	Y39G10AR.8	Putative uncharacterized protein
Q9TZS5	WBGene00020391	T10B5.5	T10B5.5	Putative uncharacterized protein T10B5.5
O01869	WBGene00004479	rps-10	D1007.6	Ribosomal protein, small subunit protein 10
Q18212	WBGene00001840	hel-1	C26D10.2	Spliceosome RNA helicase BAT1 homolog
P41988	WBGene00000377	cct-1	T05C12.7	T-complex protein 1 subunit alpha
P47207	WBGene00011889	T21B10.7	T21B10.7	T-complex protein 1 subunit beta
P47208	WBGene00000379	cct-4*	K01C8.10	T-complex protein 1 subunit delta
P47209	WBGene00000380	cct-5	C07G2.3	T-complex protein 1 subunit epsilon
P46550	WBGene00000381	cct-6*	F01F1.8	T-complex protein 1 subunit zeta
P54811	WBGene00007352	cdc-48.1	C06A1.1	Transitional endoplasmic reticulum ATPase homolog 1
P52275	WBGene00006537	tbb-2	C36E8.5	Tubulin beta-2 chain
C1P636	WBGene00006699	uba-1	C47E12.5	Ubiquitin-activating enzyme E1
Q95X44	WBGene00006917	vha-8	C17H12.14	Vacuolar h atpase protein 8
Q9XW92	WBGene00013025	vha-13	Y49A3A.2	V-type proton ATPase catalytic subunit A
Note: 156 out of 186 genes identified in Nollen et al. (2004) were present in our compiled mass spectrometry proteome dataset.
Grey highlight marks proteins found in the age-dependent insoluble set.
* Also found to increase lifespan when inhibited by RNAi
