# Supplementary material for: Widespread Protein Aggregation as an Inherent Part of Aging in C. elegans
Source: PLoS Biol. 2010 Aug 10;8(8):e1000450. doi: 10.1371/journal.pbio.1000450 (PMC2919420; doi:10.1371/journal.pbio.1000450)
Supplement: Table S9 — Amyloid plaque components identified as aggregation-prone in C. elegans . (#) Proteomic characterization of postmortem amyloid plaques isolated by laser capture microdissection (Liao L et al., J Biol Chem. 2004 Aug 27; 279 (35):37061–8 [16]). Organism: human. (*) identified with BLAST (closest homolog with e-value<1-e05). Cumulative hypergeometric test p(X≥13) = 2.5E-8. (0.03 MB XLS) [file pbio.1000450.s017.xls]

## Sheet: Sheet1
Table S9: Amyloid plaque components identified as aggregation-prone in C. elegans
		C. elegans
Proteins identified in amyloid plaques#	Human Uniprot ID	Uniprot ID homologs	C. elegans insoluble set
14-3-3 ε	P62258	Q20655*	Yes
14-3-3 ζ	P63104	Q20655	Yes
14-3-3 β/α	P31946	P41932	Yes
Amyloid β-peptide	P05067	Q5ZR42*
Antitrypsin	P01009	O17365*
ATPase, Ca2+-transporting	Q01814	Q95XP5
ATPase, H+-transporting, lysosomal V0 subunit A	Q93050	Q17660*
ATPase, H+-transporting, lysosomal V1 subunit B	P21281	Q19626	Yes
ATPase, H+-transporting, lysosomal V1 subunit D	Q9Y5K8	P34462
ATPase, H+-transporting, lysosomal V1 subunit E	P36543	Q95X44	Yes
Cathepsin D	P07339	Q21966	Yes
Clathrin, heavy polypeptide 1	P53675	P34574	Yes
Collagen I, α-1 polypeptide	P02452
Coronin, actin-binding protein	P31146	Q21624
Cystatin B	P04080
Cystatin C	P01034	Q9TYY2	Yes
Dynamin 1	Q05193	P39055*	Yes
Dynein, heavy polypeptide 1	Q14204	Q19020
Fibrinogen γ	P02679	Q5ZR75*
Glial fibrillary acidic protein (GFAP)	P14136	P90901*	Yes
Heat shock 90-kDa protein 1, β	P08238	Q18688	Yes
Phosphofructokinase	Q01813	Q9TZL8
tau	P10636	O02592*
Ubiquitin-activating enzyme E1	P22314	Q27481
Vacuolar ATPase subunit H	Q9UI12	Q22494	Yes
Vimentin	P08670	P90901*	Yes
		Amyloid plaque proteins with	Amyloid plaque proteins identified
		homologs in C.elegans	in the C. elegans insoluble set
	Total proteins	24	13
	Overlap		0.54
#Proteomic characterization of postmortem amyloid plaques isolated by laser capture microdissection.
Liao L et al., J Biol Chem. 2004 Aug 27;279(35):37061-8.
Organism: human
*identified with BLAST (closest homolog with e-value < 1-e05)
Cumulative hypergeometric test P(X ≥ 13) = 2.5E-8
