# Supplementary material for: Widespread Protein Aggregation as an Inherent Part of Aging in C. elegans
Source: PLoS Biol. 2010 Aug 10;8(8):e1000450. doi: 10.1371/journal.pbio.1000450 (PMC2919420; doi:10.1371/journal.pbio.1000450)
Supplement: Table S11 — Lewy body components identified as aggregation-prone in C. elegans . (#) Proteomic identification of novel proteins associated with Lewy bodies (Xia Q et al., Front Biosci. 2008 May 1;13:3850–6 [17]). Organism: Human. (*) identified with BLAST (closest homolog with e-value<1-e05). Cumulative hypergeometric test p(X≥11) = 0.0002. (0.05 MB XLS) [file pbio.1000450.s019.xls]

## Sheet: Sheet1
Table S11: Lewy body components identified as aggregation-prone in C. elegans
		C. elegans
Proteins identified in Lewy bodies#	Human Uniprot ID	Uniprot ID homologs	C. elegans insoluble set
Aconitase 2	Q99798	P34455*	Yes
Adaptor-related protein complex 2, alpha 1	O95782	Q8WQB3*
Adaptor-related protein complex 2, beta 1	P63010	O45718*
Alpha-synuclein	P37840
Atpase, lysosomal 70 kd, v1 subunit alpha	P38606	Q9XW92	Yes
Calcium-dependent secretion activator	Q9ULU8	Q23658*
Calgranulin beta	P06702
Carbonyl reductase 1	P16152	Q9XVS9*
Clathrin heavy chain 1	Q00610	P34574	Yes
Coatomer protein complex, subunit alpha	P53621	Q9N4H7*	Yes
Collapsin response mediator protein HCRMP-2	Q16555	Q18677
Cullin 13	Q13616	Q17389
Doublecortin-like kinase3	O15075	Q95QC4
Dynactin 1	Q14203	Q23542*
Dynamin-like protein	O00429	Q8WQC9	Yes
Dynein, heavy polypeptide 1	Q14204	Q19020
E3 ubiquitin ligase kpc1, ring finger protein 1233	Q5XPI4	P90839*
F-box protein 23	Q9UK22	Q17962*
Gelsolin	P06396	P34268*
Glucose phosphate isomerase	P06744	Q7K707
Glyceraldehyde-3-phosphate dehydrogenase	P04406	P17329	Yes
Guanine nucleotide binding protein alpha	P09471	P51875*
Heat shock protein 90kda	P08238	Q18688	Yes
Imp cyclohydrolase	P31939	Q95QQ4
Mek1, mitogen-activated protein kinase kinase 1	Q02750	Q10664
Peroxiredoxin 53	P30044
Plectin 1	Q15149	Q6EUT7*	Yes
Proteasome 26s non-atpase subunit 23	Q13200	Q9GZH5	Yes
Protein disulfide isomerase-associated 3	P30101	O17908	Yes
Protein kinase c, beta 1	P05771	P90980*
Spectrin, alpha	Q13813	Q21408*	Yes
Spectrin, beta	Q01082	Q9U9J7*
Ubiquitin c-terminal hydrolase l1	P09936	Q9UAV3
Ubiquitin3	P62988	O44819
Ubiquitin-activating enzyme E1	P22314	Q27481
Ubiquitin-specific protease otubain 13	Q96FW1	Q9XVR6
Vacuolar protein sorting 35	Q96QK1	Q21053
WD repeat-containing protein 1	O75083	O17939
		Lewy body proteins with	Lewy body proteins identified
		homologs in C.elegans	in the C. elegans insoluble set
	Total proteins	35	11
	Overlap		0.31
# Proteomic identification of novel proteins associated with Lewy bodies.
Xia Q et al., Front Biosci. 2008 May 1;13:3850-6.
Organism: Human
*identified with BLAST (closest homolog with e-value < 1-e05)
Cumulative hypergeometric test P(X ≥ 11) = 0.0002
